# Supplementary material for: Physicochemical water quality in coastal marine ecosystems: spatiotemporal variation between protected and disturbed areas
Source: PeerJ. 2026 Mar 19;14:e20855. doi: 10.7717/peerj.20855 (PMC13006004; doi:10.7717/peerj.20855)
Supplement: Supplemental Information 12 [file peerj-14-20855-s012.xlsx]

## Sheet: Fisicoquímico 
Sample_ID	Time_point	Year	Month	Station	Location	Ring	Sample_point	TSS	TSS	Mean	SD	DBO5	DBO6	Mean	SD	DQO	DQO	Mean	SD	Turbidity	Turbidity	Mean	SD	Oils_greases	Oils_greases	Mean	SD	HAP	HAP	Mean	SD	Nitrates	Nitrates	Mean	SD	Nitrites	Nitrites	Mean	SD	Ammonia	Ammonia	Mean	SD	Phosphates	Phosphates	Mean	SD
S1-2021-Apr-ES-R1	Apr_2021	2021	April	ES	Influenced	A1	in-shore	56.74	56.74			4.67	4.67			21.23	21.23			3.22	3.22			0	0			0	0			34.5	34.5			24.56	24.56			12.22	12.22			34.37	34.37
S1-2021-Apr-ES-R2	Apr_2021	2021	April	ES	Influenced	A1	off-shore	73.4	73.4			5.66	5.66			17.34	17.34			2.23	2.23			0	0			0	0			35.58	35.58			24.3	24.3			14.34	14.34			39.34	39.34
S1-2021-Apr-ES-R3	Apr_2021	2021	April	ES	Influenced	A1	off-shore	55.5	55.5	61.1587	8.74377	7.44	7.44	4.95075	1.1176	14.55	14.55	16.65	3.27983	1.27	1.27	2.31375	0.654369	0	0	0	0	0	0	0	0	44.44	44.44	39.3662	4.2317	23.33	23.33	19.4738	4.30268	18.3	18.3	16.9962	3.11223	45.84	45.84	40.0079	5.58757
S1-2021-Apr-ES-R4	Apr_2021	2021	April	ES	Influenced	A1	in-shore	60.34	60.34			4.55	4.55			13.23	13.23			2.23	2.23			0	0			0	0			40.45	40.45			18.92	18.92			19.34	19.34			32.383	32.383
S1-2021-Apr-ES-R5	Apr_2021	2021	April	ES	Influenced	A1	in-shore	48.94	48.94			4.456	4.456			12.23	12.23			3.22	3.22			0	0			0	0			35.55	35.55			14.53	14.53			22.3	22.3			36.83	36.83
S1-2021-Apr-ES-R6	Apr_2021	2021	April	ES	Influenced	A1	off-shore	55.58	55.58			3.94	3.94			15.6	15.6			2.29	2.29			0	0			0	0			37.78	37.78			13.44	13.44			17.3	17.3			39.43	39.43
S1-2021-Apr-ES-R7	Apr_2021	2021	April	ES	Influenced	A1	in-shore	66.44	66.44			4.33	4.33			18.9	18.9			2.23	2.23			0	0			0	0			40.85	40.85			17.38	17.38			15.43	15.43			43.34	43.34
S1-2021-Apr-ES-R8	Apr_2021	2021	April	ES	Influenced	A1	off-shore	72.33	72.33			4.56	4.56			20.12	20.12			1.82	1.82			0	0			0	0			45.78	45.78			19.33	19.33			16.74	16.74			48.53	48.53
S1-2021-Apr-ES-R9	Apr_2021	2021	April	ES	Influenced	A2	in-shore	82.34	82.34			4.22	4.22			12.44	12.44			1.92	1.92			0	0			0	0			54.4	54.4			18.43	18.43			14.34	14.34			39.44	39.44
S1-2021-Apr-ES-R10	Apr_2021	2021	April	ES	Influenced	A2	off-shore	78.43	78.43			3.67	3.67			13.55	13.55			2.2	2.2			0	0			0	0			53.34	53.34			18.43	18.43			18.93	18.93			49.5	49.5
S1-2021-Apr-ES-R11	Apr_2021	2021	April	ES	Influenced	A2	in-shore	56.44	56.44			5.87	5.87			14.93	14.93			2.93	2.93			0	0			0	0			49.47	49.47			19.45	19.45			17.45	17.45			53.34	53.34
S1-2021-Apr-ES-R12	Apr_2021	2021	April	ES	Influenced	A2	off-shore	56.44	56.44	68.415	10.7833	6.67	6.67	5.73375	1.3865	18.33	18.33	15.92	2.28838	1.83	1.83	2.20375	0.528879	0	0	0	0	0	0	0	0	39.48	39.48	49.1475	7.16787	22.3	22.3	20.4037	1.84739	16.33	16.33	15.7387	1.79414	78.3	78.3	57.5213	11.4099
S1-2021-Apr-ES-R13	Apr_2021	2021	April	ES	Influenced	A2	in-shore	67.43	67.43			7.55	7.55			18.94	18.94			1.29	1.29			0	0			0	0			52.3	52.3			21.23	21.23			15.53	15.53			64.33	64.33
S1-2021-Apr-ES-R14	Apr_2021	2021	April	ES	Influenced	A2	off-shore	76.45	76.45			6.67	6.67			17.5	17.5			2.23	2.23			0	0			0	0			59.3	59.3			23.54	23.54			14.34	14.34			60.34	60.34
S1-2021-Apr-ES-R15	Apr_2021	2021	April	ES	Influenced	A2	in-shore	56.45	56.45			6.56	6.56			16.34	16.34			2.48	2.48			0	0			0	0			45.45	45.45			20.48	20.48			13.49	13.49			54.59	54.59
S1-2021-Apr-ES-R16	Apr_2021	2021	April	ES	Influenced	A2	off-shore	73.34	73.34			4.66	4.66			15.33	15.33			2.75	2.75			0	0			0	0			39.44	39.44			19.37	19.37			15.5	15.5			60.33	60.33
S1-2021-Apr-BS-R1	Apr_2021	2021	April	BS	Influenced	A1	off-shore	34.35	34.35			5.77	5.77			10	10			1.09	1.09			0	0			0	0			36.54	36.54			19.34	19.34			9.33	9.33			72.3	72.3
S1-2021-Apr-BS-R2	Apr_2021	2021	April	BS	Influenced	A2	off-shore	32.34	32.34	33.71	1.18731	7.55	7.55	5.62333	2.00403	10	10	10	0	0.93	0.93	0.95	0.131149	0	0	0	0	0	0	0	0	29.39	29.39	32.7567	3.59316	17.45	17.45	18.04	1.12743	8.34	8.34	8.05333	1.44154	66.73	66.73	66.1367	6.4804
S1-2021-Apr-BS-R3	Apr_2021	2021	April	BS	Influenced	A1	in-shore	34.44	34.44			3.55	3.55			10	10			0.83	0.83			0	0			0	0			32.34	32.34			17.33	17.33			6.49	6.49			59.38	59.38
S1-2021-Apr-IA-R1	Apr_2021	2021	April	IA	Protected	A1	off-shore	23.34	23.34			2.18	2.18			10	10			0.45	0.45			0	0			0	0			36.45	36.45			12.43	12.43			3.44	3.44			22.2	22.2
S1-2021-Apr-IA-R2	Apr_2021	2021	April	IA	Protected	A2	off-shore	25.64	25.64	23.8067	1.65025	2.18	2.18	2.18	0	10	10	10	0	0.56	0.56	0.486667	0.0635085	0	0	0	0	0	0	0	0	30.34	30.34	31.71	4.22501	10.34	10.34	12.03	1.52974	4.45	4.45	3.79333	0.569239	18.92	18.92	19.4833	2.48339
S1-2021-Apr-IA-R3	Apr_2021	2021	April	IA	Protected	A1	in-shore	22.44	22.44			2.18	2.18			10	10			0.45	0.45			0	0			0	0			28.34	28.34			13.32	13.32			3.49	3.49			17.33	17.33
S1-2021-Apr-PB-R1	Apr_2021	2021	April	PB	Influenced	A1	off-shore	18.48	18.48			2.18	2.18			10	10			0.88	0.88			0	0			0	0			23.44	23.44			11.23	11.23			4.55	4.55			13.34	13.34
S1-2021-Apr-PB-R2	Apr_2021	2021	April	PB	Influenced	A2	off-shore	19.73	19.73	20.18	1.96405	2.18	2.18	2.18	0	10	10	10	0	0.94	0.94	0.95	0.0754983	0	0	0	0	0	0	0	0	22.39	22.39	21.5867	2.35988	12.84	12.84	11.7667	0.929534	5.22	5.22	4.93333	0.345302	12.23	12.23	12.7367	0.561278
S1-2021-Apr-PB-R3	Apr_2021	2021	April	PB	Influenced	A1	in-shore	22.33	22.33			2.18	2.18			10	10			1.03	1.03			0	0			0	0			18.93	18.93			11.23	11.23			5.03	5.03			12.64	12.64
S1-2021-Apr-RM-R1	Apr_2021	2021	April	RM	Influenced	A1	off-shore	42.23	42.23			3.45	3.45			14.66	14.66			2.33	2.33			0	0			0	0			33.43	33.43			18.48	18.48			7.43	7.43			59.04	59.04
S1-2021-Apr-RM-R2	Apr_2021	2021	April	RM	Influenced	A2	off-shore	38.33	38.33	39.3333	2.54775	3.93	3.93	3.70667	0.24173	13.55	13.55	13.5867	1.05548	1.93	1.93	1.76	0.671342	0	0	0	0	0	0	0	0	27.33	27.33	28.0667	5.03558	19.32	19.32	17.08	3.18019	7.1	7.1	7.15667	0.249867	73.43	73.43	67.9467	7.78187
S1-2021-Apr-RM-R3	Apr_2021	2021	April	RM	Influenced	A1	in-shore	37.44	37.44			3.74	3.74			12.55	12.55			1.02	1.02			0	0			0	0			23.44	23.44			13.44	13.44			6.94	6.94			71.37	71.37
LL1-2021-Jun-ES-R1	June_2021	2021	June	ES	Influenced	A1	in-shore	74.5	74.5			6.74	6.74			18.34	18.34			1.23	1.23			0	0			0	0			47.5	47.5			15.36	15.36			21.27	21.27			26.74	26.74
LL1-2021-Jun-ES-R2	June_2021	2021	June	ES	Influenced	A1	off-shore	67.44	67.44			7.33	7.33			22.34	22.34			2.23	2.23			0	0			0	0			39.45	39.45			13.34	13.34			22.34	22.34			25.64	25.64
LL1-2021-Jun-ES-R3	June_2021	2021	June	ES	Influenced	A1	off-shore	65.38	65.38	63.4767	11.1125	5.47	5.47	5.60333	1.29151	23.34	23.34	18.6833	3.35453	1.84	1.84	1.47222	0.409475	0	0	0	0	0	0	0	0	55.45	55.45	56.73	16.988	16.47	16.47	16.066	2.00055	20.46	20.46	18.4489	4.75374	27.88	27.88	33.9622	14.661
LL1-2021-Jun-ES-R4	June_2021	2021	June	ES	Influenced	A1	in-shore	63.43	63.43			4.95	4.95			21.27	21.27			1.23	1.23			0	0			0	0			72.4	72.4			19.37	19.37			19.37	19.37			29.47	29.47
LL1-2021-Jun-ES-R5	June_2021	2021	June	ES	Influenced	A1	in-shore	60.47	60.47			3.74	3.74			18.37	18.37			1.26	1.26			0	0			0	0			73.48	73.48			18.36	18.36			18.47	18.47			27.83	27.83
LL1-2021-Jun-ES-R6	June_2021	2021	June	ES	Influenced	A1	off-shore	58.98	58.98			5.75	5.75			17.38	17.38			1.9	1.9			0	0			0	0			68.94	68.94			16.364	16.364			16.37	16.37			24.5	24.5
LL1-2021-Jun-ES-R7	June_2021	2021	June	ES	Influenced	A1	in-shore	72.32	72.32			5.84	5.84			15.73	15.73			1.28	1.28			0	0			0	0			66.47	66.47			16.55	16.55			18.37	18.37			34.5	34.5
LL1-2021-Jun-ES-R8	June_2021	2021	June	ES	Influenced	A1	off-shore	71.33	71.33			6.87	6.87			18.83	18.83			1.26	1.26			0	0			0	0			63.44	63.44			15.34	15.34			22.45	22.45			37.73	37.73
LL1-2021-Jun-ES-R9	June_2021	2021	June	ES	Influenced	A2	in-shore	74.48	74.48			6.87	6.87			18.83	18.83			2.02	2.02			0	0			0	0			62.39	62.39			12.38	12.38			20.56	20.56			36.53	36.53
LL1-2021-Jun-ES-R10	June_2021	2021	June	ES	Influenced	A2	off-shore	73.49	73.49			5.47	5.47			22.39	22.39			2.25	2.25			0	0			0	0			61.33	61.33			12.44	12.44			12.74	12.74			38.49	38.49
LL1-2021-Jun-ES-R11	June_2021	2021	June	ES	Influenced	A2	in-shore	64.55	64.55			5.59	5.59			21.27	21.27			1.98	1.98			0	0			0	0			58.43	58.43			18.47	18.47			19.64	19.64			39.47	39.47
LL1-2021-Jun-ES-R12	June_2021	2021	June	ES	Influenced	A2	off-shore	62.33	62.33	68.6075	4.24111	6.95	6.95	6.4175	0.781185	23.37	23.37	23.94	5.09515	1.43	1.43	1.995	0.253039	0	0	0	0	0	0	0	0	55.33	55.33	55.4438	5.185	19.38	19.38	18.81	4.27166	18.37	18.37	22.4338	5.96406	42.39	42.39	39.7862	2.61238
LL1-2021-Jun-ES-R13	June_2021	2021	June	ES	Influenced	A2	in-shore	69.37	69.37			7.33	7.33			34.48	34.48			2.2	2.2			0	0			0	0			48.94	48.94			23.38	23.38			23.64	23.64			40.93	40.93
LL1-2021-Jun-ES-R14	June_2021	2021	June	ES	Influenced	A2	off-shore	70.83	70.83			6.34	6.34			28.4	28.4			2.03	2.03			0	0			0	0			49.4	49.4			22.84	22.84			26.57	26.57			38.65	38.65
LL1-2021-Jun-ES-R15	June_2021	2021	June	ES	Influenced	A2	in-shore	67.35	67.35			7.22	7.22			22.33	22.33			2.12	2.12			0	0			0	0			56.37	56.37			20.37	20.37			25.58	25.58			37.49	37.49
LL1-2021-Jun-ES-R16	June_2021	2021	June	ES	Influenced	A2	off-shore	66.46	66.46			5.57	5.57			20.45	20.45			1.93	1.93			0	0			0	0			51.36	51.36			21.22	21.22			32.37	32.37			44.34	44.34
LL1-2021-Jun-BS-R1	June_2021	2021	June	BS	Influenced	A1	off-shore	43.34	43.34			7.37	7.37			11.23	11.23			0.85	0.85			0	0			0	0			34.353	34.353			20.33	20.33			9.37	9.37			45.37	45.37
LL1-2021-Jun-BS-R2	June_2021	2021	June	BS	Influenced	A2	off-shore	38.49	38.49	39.1667	3.87951	4.33	4.33	5.27333	1.8188	13.34	13.34	13.7067	2.67889	0.94	0.94	0.94	0.09	0	0	0	0	0	0	0	0	30.32	30.32	31.201	2.8168	19.32	19.32	19.3367	0.985106	8.54	8.54	8.42333	1.01007	18.64	18.64	27.18	15.7628
LL1-2021-Jun-BS-R3	June_2021	2021	June	BS	Influenced	A1	in-shore	35.67	35.67			4.12	4.12			16.55	16.55			1.03	1.03			0	0			0	0			28.93	28.93			18.36	18.36			7.36	7.36			17.53	17.53
LL1-2021-Jun-IA-R1	June_2021	2021	June	IA	Protected	A1	off-shore	27.28	27.28			2.18	2.18			10	10			0.54	0.54			0	0			0	0			21.74	21.74			10.93	10.93			4.33	4.33			18.48	18.48
LL1-2021-Jun-IA-R2	June_2021	2021	June	IA	Protected	A2	off-shore	26.73	26.73	25.7967	2.11088	2.18	2.18	2.18	0	10	10	10	0	0.48	0.48	0.483333	0.0550757	0	0	0	0	0	0	0	0	24.5	24.5	24.68	3.03401	9.37	9.37	9.71333	1.08648	3.33	3.33	3.47	0.79925	22.49	22.49	20.57	2.0104
LL1-2021-Jun-IA-R3	June_2021	2021	June	IA	Protected	A1	in-shore	23.38	23.38			2.18	2.18			10	10			0.43	0.43			0	0			0	0			27.8	27.8			8.84	8.84			2.75	2.75			20.74	20.74
LL1-2021-Jun-PB-R1	June_2021	2021	June	PB	Influenced	A1	off-shore	22.39	22.39			2.18	2.18			10	10			0.66	0.66			0	0			0	0			28.93	28.93			9.37	9.37			2.54	2.54			43.93	43.93
LL1-2021-Jun-PB-R2	June_2021	2021	June	PB	Influenced	A2	off-shore	23.83	23.83	24.85	3.09858	2.18	2.18	2.18	0	10	10	10	0	0.73	0.73	0.736667	0.0802081	0	0	0	0	0	0	0	0	26.47	26.47	29.2567	2.96353	9.66	9.66	9.33333	0.346458	2.93	2.93	2.46333	0.509346	34.94	34.94	39.45	4.49508
LL1-2021-Jun-PB-R3	June_2021	2021	June	PB	Influenced	A1	in-shore	28.33	28.33			2.18	2.18			10	10			0.82	0.82			0	0			0	0			32.37	32.37			8.97	8.97			1.92	1.92			39.48	39.48
LL1-2021-Jun-RM-R1	June_2021	2021	June	RM	Influenced	A1	off-shore	34.7	34.7			2.18	2.18			12.53	12.53			1.83	1.83			0	0			0	0			40.24	40.24			12.22	12.22			8.94	8.94			45.73	45.73
LL1-2021-Jun-RM-R2	June_2021	2021	June	RM	Influenced	A2	off-shore	38.4	38.4	36.8467	1.92003	2.18	2.18	2.18	0	14.75	14.75	13.6467	1.11006	1.35	1.35	1.55	0.2498	0	0	0	0	0	0	0	0	42.36	42.36	40.6767	1.51302	13.6	13.6	14.0933	2.16262	8.47	8.47	8.39333	0.588756	23.83	23.83	32.6333	11.564
LL1-2021-Jun-RM-R3	June_2021	2021	June	RM	Influenced	A1	in-shore	37.44	37.44			2.18	2.18			13.66	13.66			1.47	1.47			0	0			0	0			39.43	39.43			16.46	16.46			7.77	7.77			28.34	28.34
LL1-2021-Aug-ES-R1	Aug_2021	2021	August	ES	Influenced	A1	in-shore	123.6	123.6			9.45	9.45			28.74	28.74			3.34	3.34			0	0			0	0			78.45	78.45			32.56	32.56			15.34	15.34			16.78	16.78
LL1-2021-Aug-ES-R2	Aug_2021	2021	August	ES	Influenced	A1	off-shore	134.45	134.45	131.965	6.76096	8.47	8.47	7.96375	1.24569	29.34	29.34	30.4191	2.29424	2.474	2.474	2.9155	0.825024	0	0	0	0	0	0	0	0	88.45	88.45	86.4925	10.6547	33.4	33.4	33.0388	5.85194	14.373	14.373	17.8491	4.62283	19.39	19.39	18.6537	1.90649
LL1-2021-Aug-ES-R3	Aug_2021	2021	August	ES	Influenced	A1	off-shore	128.8	128.8			7.47	7.47			32.23	32.23			4.34	4.34			0	0			0	0			93.45	93.45			35.58	35.58			27.28	27.28			19.73	19.73
LL1-2021-Aug-ES-R4	Aug_2021	2021	August	ES	Influenced	A1	in-shore	125.6	125.6			7.49	7.49			34.37	34.37			3.36	3.36			0	0			0	0			78.34	78.34			39.48	39.48			18.28	18.28			22.29	22.29
LL1-2021-Aug-ES-R5	Aug_2021	2021	August	ES	Influenced	A1	in-shore	145.56	145.56			6.88	6.88			32.283	32.283			2.77	2.77			0	0			0	0			68.94	68.94			23.85	23.85			22.2	22.2			18.92	18.92
LL1-2021-Aug-ES-R6	Aug_2021	2021	August	ES	Influenced	A1	off-shore	130.66	130.66			5.89	5.89			29.44	29.44			1.89	1.89			0	0			0	0			88.55	88.55			24.9	24.9			15.37	15.37			18.38	18.38
LL1-2021-Aug-ES-R7	Aug_2021	2021	August	ES	Influenced	A1	in-shore	134.5	134.5			9.33	9.33			27.48	27.48			3.23	3.23			0	0			0	0			93.43	93.43			35.7	35.7			14.48	14.48			17.37	17.37
LL1-2021-Aug-ES-R8	Aug_2021	2021	August	ES	Influenced	A1	off-shore	132.55	132.55			8.73	8.73			29.47	29.47			1.92	1.92			0	0			0	0			102.33	102.33			38.84	38.84			15.47	15.47			16.37	16.37
LL1-2021-Aug-ES-R9	Aug_2021	2021	August	ES	Influenced	A2	in-shore	132.6	132.6			8.22	8.22			27.84	27.84			1.02	1.02			0	0			0	0			103.44	103.44			34.38	34.38			17.37	17.37			18.37	18.37
LL1-2021-Aug-ES-R10	Aug_2021	2021	August	ES	Influenced	A2	off-shore	122.66	122.66			8.09	8.09			26.76	26.76			1.22	1.22			0	0			0	0			93.49	93.49			32.34	32.34			12.37	12.37			15.47	15.47
LL1-2021-Aug-ES-R11	Aug_2021	2021	August	ES	Influenced	A2	in-shore	118.74	118.74	131.739	10.9939	7.43	7.43	7.74125	0.697269	28.47	28.47	29.3862	3.78645	1.92	1.92	1.39625	0.377735	0	0	0	0	0	0	0	0	93.48	93.48	84.99	11.8766	28.93	28.93	35.27	4.12316	13.44	13.44	14.7475	2.4967	18.47	18.47	17.4337	2.30431
LL1-2021-Aug-ES-R12	Aug_2021	2021	August	ES	Influenced	A2	off-shore	136.6	136.6			7.47	7.47			27.55	27.55			1.92	1.92			0	0			0	0			78.85	78.85			34.49	34.49			16.74	16.74			19.34	19.34
LL1-2021-Aug-ES-R13	Aug_2021	2021	August	ES	Influenced	A2	in-shore	127.57	127.57			7.2	7.2			37.38	37.38			0.98	0.98			0	0			0	0			80.43	80.43			35.76	35.76			14.48	14.48			15.57	15.57
LL1-2021-Aug-ES-R14	Aug_2021	2021	August	ES	Influenced	A2	off-shore	134.5	134.5			6.94	6.94			29.33	29.33			1.22	1.22			0	0			0	0			87.39	87.39			39.56	39.56			13.84	13.84			13.54	13.54
LL1-2021-Aug-ES-R15	Aug_2021	2021	August	ES	Influenced	A2	in-shore	154.54	154.54			9.11	9.11			32.23	32.23			1.63	1.63			0	0			0	0			77.34	77.34			42.3	42.3			11.37	11.37			18.43	18.43
LL1-2021-Aug-ES-R16	Aug_2021	2021	August	ES	Influenced	A2	off-shore	126.7	126.7			7.47	7.47			25.53	25.53			1.26	1.26			0	0			0	0			65.5	65.5			34.4	34.4			18.37	18.37			20.28	20.28
LL1-2021-Aug-BS-R1	Aug_2021	2021	August	BS	Influenced	A1	off-shore	98.54	98.54	88.3233	10.4472	6.47	6.47	6.37	0.468081	14.54	14.54	16.48	1.8966	1.65	1.65	1.25333	0.38553	0	0	0	0	0	0	0	0	45.7	45.7	39.9333	5.01905	22.3	22.3	21.99	1.4894	7.37	7.37	6.75667	1.02788	19.1	19.1	14.9367	3.63803
LL1-2021-Aug-BS-R2	Aug_2021	2021	August	BS	Influenced	A2	off-shore	77.66	77.66			5.86	5.86			16.57	16.57			0.88	0.88			0	0			0	0			37.55	37.55			20.37	20.37			5.57	5.57			13.34	13.34
LL1-2021-Aug-BS-R3	Aug_2021	2021	August	BS	Influenced	A1	in-shore	88.77	88.77			6.78	6.78			18.33	18.33			1.23	1.23			0	0			0	0			36.55	36.55			23.3	23.3			7.33	7.33			12.37	12.37
LL1-2021-Aug-IA-R1	Aug_2021	2021	August	IA	Protected	A1	off-shore	56.66	56.66	54.83	5.20228	4.33	4.33	3.76	0.49366	13.43	13.43	13.1	0.580259	0.59	0.59	0.666667	0.0802081	0	0	0	0	0	0	0	0	27.55	27.55	24.4033	2.77058	17.33	17.33	16.1633	1.04083	5.33	5.33	5.12	0.593549	9.83	9.83	10.8567	1.3456
LL1-2021-Aug-IA-R2	Aug_2021	2021	August	IA	Protected	A2	off-shore	58.87	58.87			3.47	3.47			12.43	12.43			0.66	0.66			0	0			0	0			23.33	23.33			15.33	15.33			4.45	4.45			12.38	12.38
LL1-2021-Aug-IA-R3	Aug_2021	2021	August	IA	Protected	A1	in-shore	48.96	48.96			3.48	3.48			13.44	13.44			0.75	0.75			0	0			0	0			22.33	22.33			15.83	15.83			5.58	5.58			10.36	10.36
LL1-2021-Aug-PB-R1	Aug_2021	2021	August	PB	Influenced	A1	off-shore	49.75	49.75	65.0233	14.5243	6.56	6.56	6.76667	0.438216	18.33	18.33	19.0333	0.610765	0.94	0.94	0.846667	0.090185	0	0	0	0	0	0	0	0	35.57	35.57	33.69	2.44197	10.2	10.2	10.9233	1.18424	8.48	8.48	8.42667	0.931146	11.44	11.44	10.6033	1.0321
LL1-2021-Aug-PB-R2	Aug_2021	2021	August	PB	Influenced	A2	off-shore	66.66	66.66			6.47	6.47			19.34	19.34			0.76	0.76			0	0			0	0			34.57	34.57			12.29	12.29			9.33	9.33			10.92	10.92
LL1-2021-Aug-PB-R3	Aug_2021	2021	August	PB	Influenced	A1	in-shore	78.66	78.66			7.27	7.27			19.43	19.43			0.84	0.84			0	0			0	0			30.93	30.93			10.28	10.28			7.47	7.47			9.45	9.45
LL1-2021-Aug-RM-R1	Aug_2021	2021	August	RM	Influenced	A1	off-shore	85.5	85.5	75.47	9.18482	9.36	9.36	8.92667	0.37581	21.23	21.23	25.06	3.3551	2.33	2.33	2.4	0.32078	0	0	0	0	0	0	0	0	57.8	57.8	58.3767	1.84392	14.46	14.46	17.25	2.43296	11.22	11.22	11.31	0.97811	13.45	13.45	13.25	0.711407
LL1-2021-Aug-RM-R2	Aug_2021	2021	August	RM	Influenced	A2	off-shore	73.44	73.44			8.73	8.73			27.48	27.48			2.75	2.75			0	0			0	0			56.89	56.89			18.93	18.93			12.33	12.33			12.46	12.46
LL1-2021-Aug-RM-R3	Aug_2021	2021	August	RM	Influenced	A1	in-shore	67.47	67.47			8.69	8.69			26.47	26.47			2.12	2.12			0	0			0	0			60.44	60.44			18.36	18.36			10.38	10.38			13.84	13.84
LL1-2021-Oct-ES-R1	Oct_2021	2021	October	ES	Influenced	A1	in-shore	67.88	67.88			8.75	8.75			23.45	23.45			2.25	2.25			0	0			0	0			49.6	49.6			25.34	25.34			12.23	12.23			19.23	19.23
LL1-2021-Oct-ES-R2	Oct_2021	2021	October	ES	Influenced	A1	off-shore	72.34	72.34			7.84	7.84			34.54	34.54			2.12	2.12			0	0			0	0			45.47	45.47			22.34	22.34			13.54	13.54			22.34	22.34
LL1-2021-Oct-ES-R3	Oct_2021	2021	October	ES	Influenced	A1	off-shore	65.78	65.78	68.7233	5.64107	7.34	7.34	6.95111	1.39595	28.73	28.73	26.9556	4.39194	1.89	1.89	1.88333	0.565663	0	0	0	0	0	0	0	0	48.43	48.43	48.4411	6.77145	14.45	14.45	20.5989	3.27459	14.38	14.38	13.0404	3.20959	24.85	24.85	23.1667	5.50955
LL1-2021-Oct-ES-R4	Oct_2021	2021	October	ES	Influenced	A1	in-shore	58.93	58.93			6.57	6.57			22.38	22.38			1.04	1.04			0	0			0	0			38.54	38.54			18.5	18.5			9.38	9.38			27.47	27.47
LL1-2021-Oct-ES-R5	Oct_2021	2021	October	ES	Influenced	A1	in-shore	73.45	73.45			7.34	7.34			23.34	23.34			1.18	1.18			0	0			0	0			53.34	53.34			19.34	19.34			8.484	8.484			30.34	30.34
LL1-2021-Oct-ES-R6	Oct_2021	2021	October	ES	Influenced	A1	off-shore	78.53	78.53			5.45	5.45			25.84	25.84			1.38	1.38			0	0			0	0			49.34	49.34			21.28	21.28			17.34	17.34			29.73	29.73
LL1-2021-Oct-ES-R7	Oct_2021	2021	October	ES	Influenced	A1	in-shore	69.37	69.37			4.89	4.89			33.29	33.29			2.23	2.23			0	0			0	0			51.38	51.38			23.39	23.39			14.3	14.3			22.34	22.34
LL1-2021-Oct-ES-R8	Oct_2021	2021	October	ES	Influenced	A1	off-shore	64.76	64.76			5.69	5.69			24.56	24.56			2.74	2.74			0	0			0	0			39.43	39.43			22.39	22.39			17.33	17.33			18.36	18.36
LL1-2021-Oct-ES-R9	Oct_2021	2021	October	ES	Influenced	A2	in-shore	69.47	69.47			6.47	6.47			26.47	26.47			1.84	1.84			0	0			0	0			54.49	54.49			24.53	24.53			19.38	19.38			17.46	17.46
LL1-2021-Oct-ES-R10	Oct_2021	2021	October	ES	Influenced	A2	off-shore	73.4	73.4			7.48	7.48			25.56	25.56			2.03	2.03			0	0			0	0			54.39	54.39			28.4	28.4			12.33	12.33			18.73	18.73
LL1-2021-Oct-ES-R11	Oct_2021	2021	October	ES	Influenced	A2	in-shore	82.37	82.37			5.36	5.36			23.94	23.94			2.32	2.32			0	0			0	0			50.34	50.34			22.35	22.35			14.46	14.46			19.373	19.373
LL1-2021-Oct-ES-R12	Oct_2021	2021	October	ES	Influenced	A2	off-shore	90.53	90.53	80.4412	6.69267	7.32	7.32	7.11625	1.02905	20.93	20.93	24.1263	3.72651	1.83	1.83	1.74125	0.341528	0	0	0	0	0	0	0	0	49.45	49.45	54.09	5.72879	19.38	19.38	21.09	3.73322	14.54	14.54	14.1725	2.3244	21.22	21.22	18.9666	1.27787
LL1-2021-Oct-ES-R13	Oct_2021	2021	October	ES	Influenced	A2	in-shore	85.46	85.46			6.34	6.34			29.36	29.36			1.74	1.74			0	0			0	0			45.85	45.85			18.39	18.39			13.09	13.09			17.36	17.36
LL1-2021-Oct-ES-R14	Oct_2021	2021	October	ES	Influenced	A2	off-shore	78.48	78.48			7.23	7.23			27.44	27.44			1.37	1.37			0	0			0	0			60.35	60.35			17.83	17.83			12.05	12.05			19.83	19.83
LL1-2021-Oct-ES-R15	Oct_2021	2021	October	ES	Influenced	A2	in-shore	83.45	83.45			8.33	8.33			18.93	18.93			1.33	1.33			0	0			0	0			63.4	63.4			19.39	19.39			13.03	13.03			18.37	18.37
LL1-2021-Oct-ES-R16	Oct_2021	2021	October	ES	Influenced	A2	off-shore	80.37	80.37			8.4	8.4			20.38	20.38			1.47	1.47			0	0			0	0			54.45	54.45			18.45	18.45			14.5	14.5			19.39	19.39
LL1-2021-Oct-BS-R1	Oct_2021	2021	October	BS	Influenced	A1	off-shore	48.36	48.36			7.37	7.37			13.45	13.45			1.59	1.59			0	0			0	0			38.34	38.34			22.28	22.28			5.34	5.34			17.36	17.36
LL1-2021-Oct-BS-R2	Oct_2021	2021	October	BS	Influenced	A2	off-shore	54.45	54.45	53.76	5.0902	6.54	6.54	6.08	1.57134	15.48	15.48	15.5867	2.19195	0.98	0.98	1.16667	0.367469	0	0	0	0	0	0	0	0	29.38	29.38	34.09	4.49768	20.23	20.23	21.6533	1.23557	4.33	4.33	4.83667	0.505008	11.37	11.37	16.0333	4.16173
LL1-2021-Oct-BS-R3	Oct_2021	2021	October	BS	Influenced	A1	in-shore	58.47	58.47			4.33	4.33			17.83	17.83			0.93	0.93			0	0			0	0			34.55	34.55			22.45	22.45			4.84	4.84			19.37	19.37
LL1-2021-Oct-IA-R1	Oct_2021	2021	October	IA	Protected	A1	off-shore	23.38	23.38			3.49	3.49			12.34	12.34			0.67	0.67			0	0			0	0			35.33	35.33			19.73	19.73			3.48	3.48			5.44	5.44
LL1-2021-Oct-IA-R2	Oct_2021	2021	October	IA	Protected	A2	off-shore	32.28	32.28	27.71	4.45485	3.02	3.02	3.28667	0.241316	12.38	12.38	13.0267	1.15487	0.56	0.56	0.606667	0.0568624	0	0	0	0	0	0	0	0	28.4	28.4	30.3433	4.35346	17.35	17.35	17.1733	2.64942	2.93	2.93	3.63333	0.791223	6.46	6.46	5.04333	1.65113
LL1-2021-Oct-IA-R3	Oct_2021	2021	October	IA	Protected	A1	in-shore	27.47	27.47			3.35	3.35			14.36	14.36			0.59	0.59			0	0			0	0			27.3	27.3			14.44	14.44			4.49	4.49			3.23	3.23
LL1-2021-Oct-PB-R1	Oct_2021	2021	October	PB	Influenced	A1	off-shore	56.57	56.57			7.34	7.34			11.23	11.23			1.03	1.03			0	0			0	0			40.45	40.45			12.44	12.44			8.37	8.37			4.33	4.33
LL1-2021-Oct-PB-R2	Oct_2021	2021	October	PB	Influenced	A2	off-shore	43.34	43.34	48.47	7.09746	5.33	5.33	5.95	1.20611	12.55	12.55	12.5733	1.35515	0.93	0.93	0.933333	0.0950438	0	0	0	0	0	0	0	0	48.48	48.48	44.1267	4.05754	12.29	12.29	12.0567	0.53929	7.45	7.45	7.42	0.96535	4.48	4.48	4.71667	0.545008
LL1-2021-Oct-PB-R3	Oct_2021	2021	October	PB	Influenced	A1	in-shore	45.5	45.5			5.18	5.18			13.94	13.94			0.84	0.84			0	0			0	0			43.45	43.45			11.44	11.44			6.44	6.44			5.34	5.34
LL1-2021-Oct-RM-R1	Oct_2021	2021	October	RM	Influenced	A1	off-shore	78.48	78.48			8.93	8.93			19.23	19.23			1.94	1.94			0	0			0	0			39.34	39.34			18.93	18.93			8.99	8.99			10.23	10.23
LL1-2021-Oct-RM-R2	Oct_2021	2021	October	RM	Influenced	A2	off-shore	59.55	59.55	66.19	10.655	9.37	9.37	9.08	0.251197	22.34	22.34	22.0167	2.63989	2.02	2.02	2.1	0.21166	0	0	0	0	0	0	0	0	36.34	36.34	38.2033	1.62666	17.37	17.37	18.5633	1.05874	9.44	9.44	8.73333	0.864079	10.36	10.36	10.47	0.31
LL1-2021-Oct-RM-R3	Oct_2021	2021	October	RM	Influenced	A1	in-shore	60.54	60.54			8.94	8.94			24.48	24.48			2.34	2.34			0	0			0	0			38.93	38.93			19.39	19.39			7.77	7.77			10.82	10.82
LL1-2021-Nov-ES-R1	Nov_2021	2021	November	ES	Influenced	A1	in-shore	73.4	73.4			5.34	5.34			18.9	18.9			1.83	1.83			0	0			0	0			56.45	56.45			12.44	12.44			8.47	8.47			78.45	78.45
LL1-2021-Nov-ES-R2	Nov_2021	2021	November	ES	Influenced	A1	off-shore	89.45	89.45			4.34	4.34			19.34	19.34			2.09	2.09			0	0			0	0			66.55	66.55			13.45	13.45			9.364	9.364			182	182
LL1-2021-Nov-ES-R3	Nov_2021	2021	November	ES	Influenced	A1	off-shore	68.47	68.47	75.695	9.11807	3.34	3.34	3.98875	0.780411	223.4	23.4	48.8263	3.50628	1.27	1.27	1.69375	0.462476	0	0	0	0	0	0	0	0	74.55	74.55	60.3712	9.21749	14.45	14.45	15.4662	3.42042	18.38	18.38	14.911	4.15475	122	122	102.561	35.3606
LL1-2021-Nov-ES-R4	Nov_2021	2021	November	ES	Influenced	A1	in-shore	78.47	78.47			4.33	4.33			22.73	22.73			1.19	1.19			0	0			0	0			64.33	64.33			15.55	15.55			18.374	18.374			98.5	98.5
LL1-2021-Nov-ES-R5	Nov_2021	2021	November	ES	Influenced	A1	in-shore	59.58	59.58			3.84	3.84			25.74	25.74			1.02	1.02			0	0			0	0			44.57	44.57			13.3	13.3			13.44	13.44			73.4	73.4
LL1-2021-Nov-ES-R6	Nov_2021	2021	November	ES	Influenced	A1	off-shore	83.4	83.4			2.93	2.93			28.7	28.7			1.91	1.91			0	0			0	0			56.64	56.64			18.66	18.66			16.53	16.53			84.4	84.4
LL1-2021-Nov-ES-R7	Nov_2021	2021	November	ES	Influenced	A1	in-shore	78.34	78.34			3.34	3.34			24.44	24.44			2.01	2.01			0	0			0	0			65.44	65.44			22.44	22.44			15.4	15.4			93.4	93.4
LL1-2021-Nov-ES-R8	Nov_2021	2021	November	ES	Influenced	A1	off-shore	74.45	74.45			4.45	4.45			27.36	27.36			2.23	2.23			0	0			0	0			54.44	54.44			13.44	13.44			19.33	19.33			88.34	88.34
LL1-2021-Nov-ES-R9	Nov_2021	2021	November	ES	Influenced	A2	in-shore	67.37	67.37			5.34	5.34			23.48	23.48			1.23	1.23			0	0			0	0			76.56	76.56			12.56	12.56			15.33	15.33			80.22	80.22
LL1-2021-Nov-ES-R10	Nov_2021	2021	November	ES	Influenced	A2	off-shore	59.47	59.47			6.33	6.33			20.23	20.23			1.23	1.23			0	0			0	0			73.6	73.6			17.44	17.44			10.647	10.647			74.43	74.43
LL1-2021-Nov-ES-R11	Nov_2021	2021	November	ES	Influenced	A2	in-shore	70.47	70.47			5.32	5.32			19.28	19.28			1.38	1.38			0	0			0	0			43.32	43.32			15.66	15.66			9.46	9.46			68.4	68.4
LL1-2021-Nov-ES-R12	Nov_2021	2021	November	ES	Influenced	A2	off-shore	74.55	74.55	73.5687	7.79394	5.39	5.39	5.18375	1.2385	17.37	17.37	19.5838	2.60872	1.82	1.82	1.64625	0.410259	0	0	0	0	0	0	0	0	75.5	75.5	62.43	14.4948	13.44	13.44	15.5175	2.82992	9.74	9.74	10.2196	2.62653	59.58	59.58	72.0325	9.11584
LL1-2021-Nov-ES-R13	Nov_2021	2021	November	ES	Influenced	A2	in-shore	73.49	73.49			7.23	7.23			18.37	18.37			1.29	1.29			0	0			0	0			56.7	56.7			11.55	11.55			9.48	9.48			58.54	58.54
LL1-2021-Nov-ES-R14	Nov_2021	2021	November	ES	Influenced	A2	off-shore	83.43	83.43			4.33	4.33			15.72	15.72			1.89	1.89			0	0			0	0			75.44	75.44			15.66	15.66			10.84	10.84			73.34	73.34
LL1-2021-Nov-ES-R15	Nov_2021	2021	November	ES	Influenced	A2	in-shore	80.34	80.34			4.21	4.21			19.38	19.38			2.22	2.22			0	0			0	0			43.87	43.87			18.45	18.45			10.53	10.53			81.38	81.38
LL1-2021-Nov-ES-R16	Nov_2021	2021	November	ES	Influenced	A2	off-shore	79.43	79.43			3.32	3.32			22.84	22.84			2.11	2.11			0	0			0	0			54.45	54.45			19.38	19.38			5.73	5.73			80.37	80.37
LL1-2021-Nov-BS-R1	Nov_2021	2021	November	BS	Influenced	A1	off-shore	49.47	49.47			5.34	5.34			13.34	13.34			2.02	2.02			0	0			0	0			38.34	38.34			16.37	16.37			4.34	4.34			32.2	32.2
LL1-2021-Nov-BS-R2	Nov_2021	2021	November	BS	Influenced	A2	off-shore	38.93	38.93	41.9667	6.5373	4.88	4.88	4.52333	1.04184	15.37	15.37	15.0267	1.5439	0.88	0.88	1.21667	0.698737	0	0	0	0	0	0	0	0	32.4	32.4	31.43	7.44256	11.3	11.3	12.2033	3.79648	4.83	4.83	4.79667	0.440946	30.33	30.33	30.3033	1.91014
LL1-2021-Nov-BS-R3	Nov_2021	2021	November	BS	Influenced	A1	in-shore	37.5	37.5			3.35	3.35			16.37	16.37			0.75	0.75			0	0			0	0			23.55	23.55			8.94	8.94			5.22	5.22			28.38	28.38
LL1-2021-Nov-IA-R1	Nov_2021	2021	November	IA	Protected	A1	off-shore	29.23	29.23			2.18	2.18			12.48	12.48			0.66	0.66			0	0			0	0			17.7	17.7			9.34	9.34			3.23	3.23			18.3	18.3
LL1-2021-Nov-IA-R2	Nov_2021	2021	November	IA	Protected	A2	off-shore	23.44	23.44	25.7	3.09689	2.18	2.18	2.18	0	15.45	15.45	13.7567	1.52821	0.34	0.34	0.483333	0.162583	0	0	0	0	0	0	0	0	12.55	12.55	21.6367	11.5688	7.88	7.88	8.22333	0.990673	3.29	3.29	2.91667	0.595427	19.9	19.9	18.5433	1.25285
LL1-2021-Nov-IA-R3	Nov_2021	2021	November	IA	Protected	A1	in-shore	24.43	24.43			2.18	2.18			13.34	13.34			0.45	0.45			0	0			0	0			34.66	34.66			7.45	7.45			2.23	2.23			17.43	17.43
LL1-2021-Nov-PB-R1	Nov_2021	2021	November	PB	Influenced	A1	off-shore	34.84	34.84			4.34	4.34			13.22	13.22			0.43	0.43			0	0			0	0			14.66	14.66			9.47	9.47			3.19	3.19			10.34	10.34
LL1-2021-Nov-PB-R2	Nov_2021	2021	November	PB	Influenced	A2	off-shore	37.43	37.43	34.8667	2.5501	5.33	5.33	4.66667	0.574485	17.8	17.8	16.47	2.83	0.45	0.45	0.43	0.02	0	0	0	0	0	0	0	0	13.55	13.55	14.99	1.63025	10.23	10.23	9.71667	0.444672	4.33	4.33	3.63	0.612862	12.23	12.23	12.3	1.99592
LL1-2021-Nov-PB-R3	Nov_2021	2021	November	PB	Influenced	A1	in-shore	32.33	32.33			4.33	4.33			18.39	18.39			0.41	0.41			0	0			0	0			16.76	16.76			9.45	9.45			3.37	3.37			14.33	14.33
LL1-2021-Nov-RM-R1	Nov_2021	2021	November	RM	Influenced	A1	off-shore	54.47	54.47			5.43	5.43			22.33	22.33			1.04	1.04			0	0			0	0			26.77	26.77			11.23	11.23			2.11	2.11			8.48	8.48
LL1-2021-Nov-RM-R2	Nov_2021	2021	November	RM	Influenced	A2	off-shore	53.43	53.43	52.4533	2.64394	4.45	4.45	5.06	0.532259	24.5	24.5	24.8833	2.765	2.2	2.2	1.81667	0.672632	0	0	0	0	0	0	0	0	32.3	32.3	31.19	3.98275	13.33	13.33	12.4633	1.09697	2.03	2.03	2.32333	0.440606	9.37	9.37	9.14	0.580259
LL1-2021-Nov-RM-R3	Nov_2021	2021	November	RM	Influenced	A1	in-shore	49.46	49.46			5.3	5.3			27.82	27.82			2.21	2.21			0	0			0	0			34.5	34.5			12.83	12.83			2.83	2.83			9.57	9.57
S2-2021-Dec-ES-R1	Dec_2021	2021	December	ES	Influenced	A1	in-shore	45.76	45.76			4.34	4.34			21.23	21.23			0.96	0.96			0	0			0	0			34.5	34.5			12.23	12.23			8.55	8.55			43.33	43.33
S2-2021-Dec-ES-R2	Dec_2021	2021	December	ES	Influenced	A1	off-shore	34.5	34.5	45.9662	10.3834	3.45	3.45	3.96375	0.377205	18.922	18.922	18.569	2.14954	0.76	0.76	0.7825	0.29178	0	0	0	0	0	0	0	0	28.9	28.9	30.1988	3.97167	13.34	13.34	11.7613	1.86203	9.44	9.44	12.7737	2.76214	34.55	34.55	40.04	6.79188
S2-2021-Dec-ES-R3	Dec_2021	2021	December	ES	Influenced	A1	off-shore	65.5	65.5			4.45	4.45			17.37	17.37			0.35	0.35			0	0			0	0			33.34	33.34			11.28	11.28			12.44	12.44			35.55	35.55
S2-2021-Dec-ES-R4	Dec_2021	2021	December	ES	Influenced	A1	in-shore	47.44	47.44			3.99	3.99			16.36	16.36			1.02	1.02			0	0			0	0			36.33	36.33			10	10			13.55	13.55			42.4	42.4
S2-2021-Dec-ES-R5	Dec_2021	2021	December	ES	Influenced	A1	in-shore	39.66	39.66			3.44	3.44			15.27	15.27			0.77	0.77			0	0			0	0			28.39	28.39			9.34	9.34			13.35	13.35			42.7	42.7
S2-2021-Dec-ES-R6	Dec_2021	2021	December	ES	Influenced	A1	off-shore	34.66	34.66			4.23	4.23			18.83	18.83			0.44	0.44			0	0			0	0			27.37	27.37			10.12	10.12			12.55	12.55			53.44	53.44
S2-2021-Dec-ES-R7	Dec_2021	2021	December	ES	Influenced	A1	in-shore	45.77	45.77			3.88	3.88			19.29	19.29			1.23	1.23			0	0			0	0			27.46	27.46			13.34	13.34			15.66	15.66			34.8	34.8
S2-2021-Dec-ES-R8	Dec_2021	2021	December	ES	Influenced	A1	off-shore	54.44	54.44			3.93	3.93			21.28	21.28			0.73	0.73			0	0			0	0			25.3	25.3			14.44	14.44			16.65	16.65			33.55	33.55
S2-2021-Dec-ES-R9	Dec_2021	2021	December	ES	Influenced	A2	in-shore	67.4	67.4			4.45	4.45			20.27	20.27			0.45	0.45			0	0			0	0			29.37	29.37			15.64	15.64			16.57	16.57			38.66	38.66
S2-2021-Dec-ES-R10	Dec_2021	2021	December	ES	Influenced	A2	off-shore	34.44	34.44			5.33	5.33			22.27	22.27			0.54	0.54			0	0			0	0			30.33	30.33			18.33	18.33			16.66	16.66			37.54	37.54
S2-2021-Dec-ES-R11	Dec_2021	2021	December	ES	Influenced	A2	in-shore	35.66	35.66	43.0012	10.9015	5.11	5.11	5.10875	1.12059	19.23	19.23	19.3575	1.62838	0.84	0.84	0.8775	0.289865	0	0	0	0	0	0	0	0	34.47	34.47	32.7637	3.52751	14.33	14.33	15.5112	2.86378	12.6	12.6	12.4663	3.1177	34.66	34.66	38.4125	4.26003
S2-2021-Dec-ES-R12	Dec_2021	2021	December	ES	Influenced	A2	off-shore	43.77	43.77			5.45	5.45			18.83	18.83			0.9	0.9			0	0			0	0			39.37	39.37			12.47	12.47			9.55	9.55			45.5	45.5
S2-2021-Dec-ES-R13	Dec_2021	2021	December	ES	Influenced	A2	in-shore	48.66	48.66			7.33	7.33			19.37	19.37			1.12	1.12			0	0			0	0			34.47	34.47			10.83	10.83			9.45	9.45			37.5	37.5
S2-2021-Dec-ES-R14	Dec_2021	2021	December	ES	Influenced	A2	off-shore	36.76	36.76			5.32	5.32			19.32	19.32			1.24	1.24			0	0			0	0			32.38	32.38			15.66	15.66			8.66	8.66			37.5	37.5
S2-2021-Dec-ES-R15	Dec_2021	2021	December	ES	Influenced	A2	in-shore	38.38	38.38			4.43	4.43			16.37	16.37			1.17	1.17			0	0			0	0			33.39	33.39			18.45	18.45			12.55	12.55			43.44	43.44
S2-2021-Dec-ES-R16	Dec_2021	2021	December	ES	Influenced	A2	off-shore	38.94	38.94			3.45	3.45			19.2	19.2			0.76	0.76			0	0			0	0			28.33	28.33			18.38	18.38			13.69	13.69			32.5	32.5
S2-2021-Dec-BS-R1	Dec_2021	2021	December	BS	Influenced	A1	off-shore	22.22	22.22	21.3433	2.12524	4.84	4.84	4.16667	0.768136	13.34	13.34	13.4	1.10123	0.43	0.43	0.523333	0.120968	0	0	0	0	0	0	0	0	16.34	16.34	18.01	1.52542	15.44	15.44	12.3733	3.02586	5.44	5.44	4.47667	0.945533	30.6	30.6	29.8867	2.93573
S2-2021-Dec-BS-R2	Dec_2021	2021	December	BS	Influenced	A2	off-shore	18.92	18.92			4.33	4.33			14.53	14.53			0.48	0.48			0	0			0	0			18.36	18.36			12.29	12.29			3.55	3.55			32.4	32.4
S2-2021-Dec-BS-R3	Dec_2021	2021	December	BS	Influenced	A1	in-shore	22.89	22.89			3.33	3.33			12.33	12.33			0.66	0.66			0	0			0	0			19.33	19.33			9.39	9.39			4.44	4.44			26.66	26.66
S2-2021-Dec-IA-R1	Dec_2021	2021	December	IA	Protected	A1	off-shore	18.8	18.8	18.1767	1.59889	2.18	2.18	2.18	0	10	10	10	0	0.32	0.32	0.39	0.104403	0	0	0	0	0	0	0	0	20.22	20.22	22.2933	5.275	6.44	6.44	4.77667	1.49366	3.33	3.33	2.84667	0.422177	21.5	21.5	17.8667	3.18604
S2-2021-Dec-IA-R2	Dec_2021	2021	December	IA	Protected	A2	off-shore	19.37	19.37			2.18	2.18			10	10			0.51	0.51			0	0			0	0			18.37	18.37			4.34	4.34			2.55	2.55			16.55	16.55
S2-2021-Dec-IA-R3	Dec_2021	2021	December	IA	Protected	A1	in-shore	16.36	16.36			2.18	2.18			10	10			0.34	0.34			0	0			0	0			28.29	28.29			3.55	3.55			2.66	2.66			15.55	15.55
S2-2021-Dec-PB-R1	Dec_2021	2021	December	PB	Influenced	A1	off-shore	20.28	20.28	16.9967	3.42818	2.18	2.18	2.18	0	10	10	10	0	0.54	0.54	0.493333	0.0450925	0	0	0	0	0	0	0	0	19.73	19.73	18.15	2.43154	6.44	6.44	7.77333	1.15993	2.23	2.23	3.07333	0.732416	14.55	14.55	12.92	2.02007
S2-2021-Dec-PB-R2	Dec_2021	2021	December	PB	Influenced	A2	off-shore	17.27	17.27			2.18	2.18			10	10			0.49	0.49			0	0			0	0			19.37	19.37			8.55	8.55			3.55	3.55			13.55	13.55
S2-2021-Dec-PB-R3	Dec_2021	2021	December	PB	Influenced	A1	in-shore	13.44	13.44			2.18	2.18			10	10			0.45	0.45			0	0			0	0			15.35	15.35			8.33	8.33			3.44	3.44			10.66	10.66
S2-2021-Dec-RM-R1	Dec_2021	2021	December	RM	Influenced	A1	off-shore	32.23	32.23	29.6767	2.39886	3.54	3.54	4.20667	0.61101	25.5	25.5	22.9	3.01164	1.18	1.18	1.24667	0.0763763	0	0	0	0	0	0	0	0	17.34	17.34	13.33	3.58624	10.55	10.55	11.5867	1.00201	4.55	4.55	4.84667	0.611583	13.55	13.55	13.2133	0.490951
S2-2021-Dec-RM-R2	Dec_2021	2021	December	RM	Influenced	A2	off-shore	29.33	29.33			4.34	4.34			23.6	23.6			1.33	1.33			0	0			0	0			10.43	10.43			12.55	12.55			4.44	4.44			12.65	12.65
S2-2021-Dec-RM-R3	Dec_2021	2021	December	RM	Influenced	A1	in-shore	27.47	27.47			4.74	4.74			19.6	19.6			1.23	1.23			0	0			0	0			12.22	12.22			11.66	11.66			5.55	5.55			13.44	13.44
LL2-2022-Nov-IA-R1	Nov_2022	2022	November	IA	Protected	A1	off-shore	72.6667	72.6667			2.18	2.18			10.2	10.2			1.45	1.45			5	5			1.34	1.34			69.0427	69.0427			9.3301	9.3301			10.88	10.88			45.67	45.67
LL2-2022-Nov-IA-R2	Nov_2022	2022	November	IA	Protected	A2	off-shore	78.3333	78.3333	72.4444	6.00309	2.18	2.18	2.18	0	10.4	10.4	10.8333	0.929157	1.99	1.99	1.69667	0.273008	5	5	5	0	2.21	2.21	1.81	0.439204	54.1146	54.1146	58.4686	9.20486	10.23	10.23	10.3367	1.06397	11.22	11.22	11.5533	0.888219	43.56	43.56	46.2933	3.09248
LL2-2022-Nov-IA-R3	Nov_2022	2022	November	IA	Protected	A2	in-shore	66.3333	66.3333			2.18	2.18			11.9	11.9			1.65	1.65			5	5			1.88	1.88			52.2486	52.2486			11.45	11.45			12.56	12.56			49.65	49.65
LL2-2022-Nov-RM-R1	Nov_2022	2022	November	RM	Influenced	A1	off-shore	55.88	55.88			6.22	6.22			26.8	26.8			42.6	42.6			6.87	6.87			4.66	4.66			53.1816	53.1816			55.9806	55.9806			98.67	98.67			352.83	352.83
LL2-2022-Nov-RM-R2	Nov_2022	2022	November	RM	Influenced	A2	off-shore	73.3333	73.3333	64.8489	8.73675	5.46	5.46	5.78333	0.392471	27.7	27.7	27.6333	0.802081	35.8	35.8	38.9667	3.42394	8.89	8.89	7.88	1.01	5.34	5.34	4.86	0.417612	66.2437	66.2437	60.0236	6.55325	56.9136	56.9136	55.9806	0.93301	102.4	102.4	101.857	2.95273	352.83	352.83	346.541	10.8934
LL2-2022-Nov-RM-R3	Nov_2022	2022	November	RM	Influenced	A2	in-shore	65.3333	65.3333			5.67	5.67			28.4	28.4			38.5	38.5			7.88	7.88			4.58	4.58			60.6456	60.6456			55.0476	55.0476			104.5	104.5			333.962	333.962
LL2-2022-Nov-PB-R1	Nov_2022	2022	November	PB	Influenced	A1	off-shore	69.09	69.09			2.18	2.18			13.5	13.5			2.33	2.33			5	5			2.32	2.32			58.7796	58.7796			23.45	23.45			89.64	89.64			324.528	324.528
LL2-2022-Nov-PB-R2	Nov_2022	2022	November	PB	Influenced	A2	off-shore	65.6667	65.6667	70.03	4.90141	2.18	2.18	2.18	0	14.5	14.5	14.1	0.52915	1.88	1.88	2.1	0.225167	7.34	7.34	6.29667	1.19039	3.11	3.11	2.82667	0.439811	58.7796	58.7796	60.6456	3.23204	25.45	25.45	43.3573	32.7636	85.67	85.67	87.9633	2.05559	329.245	329.245	340.252	23.2683
LL2-2022-Nov-PB-R3	Nov_2022	2022	November	PB	Influenced	A2	in-shore	75.3333	75.3333			2.18	2.18			14.3	14.3			2.09	2.09			6.55	6.55			3.05	3.05			64.3777	64.3777			81.1719	81.1719			88.58	88.58			366.981	366.981
LL2-2022-Nov-ES-R1	Nov_2022	2022	November	ES	Influenced	A1	off-shore	63.6667	63.6667			5.45	5.45			34.5	34.5			66.8	66.8			8.32	8.32			3.56	3.56			65.3107	65.3107			83.0379	83.0379			132.45	132.45			371.698	371.698
LL2-2022-Nov-ES-R2	Nov_2022	2022	November	ES	Influenced	A1	in-shore	73.65	73.65			5.21	5.21			35.8	35.8			78.6	78.6			7.67	7.67			4.56	4.56			62.5117	62.5117			79.3058	79.3058			134.56	134.56			381.132	381.132
LL2-2022-Nov-ES-R3	Nov_2022	2022	November	ES	Influenced	A1	off-shore	71.3333	71.3333			5.08	5.08			33.6	33.6			73.5	73.5			7.45	7.45			5.34	5.34			69.0427	69.0427			79.3058	79.3058			135.67	135.67			404.717	404.717
LL2-2022-Nov-ES-R4	Nov_2022	2022	November	ES	Influenced	A1	in-shore	71.43	71.43	69.4958	6.46637	4.88	4.88	5.21375	0.186236	37.8	37.8	35.3875	2.21	74.5	74.5	70.25	5.09145	6.56	6.56	7.2875	0.811132	4.67	4.67	4.33625	0.789103	66.2437	66.2437	59.3628	7.22599	79.3058	79.3058	65.5439	16.1429	145.78	145.78	132.021	9.00309	390.566	390.566	352.83	39.8658
LL2-2022-Nov-ES-R5	Nov_2022	2022	November	ES	Influenced	A1	off-shore	76.3333	76.3333			5.17	5.17			36.8	36.8			70.8	70.8			7.88	7.88			3.57	3.57			51.3155	51.3155			49.4495	49.4495			138.73	138.73			310.377	310.377
LL2-2022-Nov-ES-R6	Nov_2022	2022	November	ES	Influenced	A1	in-shore	68.6667	68.6667			5.2	5.2			38.6	38.6			68.9	68.9			6.09	6.09			5.33	5.33			51.3155	51.3155			47.5835	47.5835			129.66	129.66			305.66	305.66
LL2-2022-Nov-ES-R7	Nov_2022	2022	November	ES	Influenced	A2	off-shore	74.22	74.22			5.44	5.44			32.5	32.5			65.4	65.4			7.88	7.88			4.33	4.33			53.1816	53.1816			58.7796	58.7796			118.67	118.67			310.377	310.377
LL2-2022-Nov-ES-R8	Nov_2022	2022	November	ES	Influenced	A2	in-shore	56.6667	56.6667			5.28	5.28			33.5	33.5			63.5	63.5			6.45	6.45			3.33	3.33			55.9806	55.9806			47.5835	47.5835			120.65	120.65			348.113	348.113
LL2-2022-Nov-ES-R9	Nov_2022	2022	November	ES	Influenced	A2	off-shore	70.3333	70.3333	67.9639	6.56086	4.67	4.67	4.83333	0.433989	32.6	32.6	33.1167	0.970395	62.5	62.5	59.8333	4.86607	7.34	7.34	7.46333	0.713265	2.78	2.78	3.27	0.585491	53.1816	53.1816	52.4041	3.20046	51.3155	51.3155	52.4041	3.75143	119.46	119.46	118.603	2.18833	319.811	319.811	341.038	28.8855
LL2-2022-Nov-ES-R10	Nov_2022	2022	November	ES	Influenced	A2	in-shore	71.6667	71.6667			4.39	4.39			34.6	34.6			52.4	52.4			7.11	7.11			2.98	2.98			48.5165	48.5165			54.1146	54.1146			120.43	120.43			381.132	381.132
LL2-2022-Nov-ES-R11	Nov_2022	2022	November	ES	Influenced	A2	off-shore	63.6667	63.6667			4.45	4.45			31.9	31.9			56.7	56.7			8.56	8.56			3.42	3.42			55.0476	55.0476			51.3155	51.3155			117.65	117.65			319.811	319.811
LL2-2022-Nov-ES-R12	Nov_2022	2022	November	ES	Influenced	A2	in-shore	71.23	71.23			4.77	4.77			33.6	33.6			58.5	58.5			7.44	7.44			2.78	2.78			48.5165	48.5165			51.3155	51.3155			114.76	114.76			366.981	366.981
LL2-2022-Nov-ES-R13	Nov_2022	2022	November	ES	Influenced	A3	off-shore	77.08	77.08			4.22	4.22			35.6	35.6			55.5	55.5			8.55	8.55			4.34	4.34			51.3155	51.3155			51.3155	51.3155			113.24	113.24			371.698	371.698
LL2-2022-Nov-ES-R14	Nov_2022	2022	November	ES	Influenced	A3	in-shore	71.6667	71.6667	73.2267	5.98062	4.17	4.17	4.38	0.255108	37.8	37.8	35.9333	1.37792	53.5	53.5	53.65	4.1544	8.23	8.23	7.62833	0.898942	3.88	3.88	3.36167	0.6791	50.3825	50.3825	51.3155	1.56122	53.1816	53.1816	49.916	2.02272	132.33	132.33	119.725	7.12586	357.547	357.547	330.818	26.9598
LL2-2022-Nov-ES-R15	Nov_2022	2022	November	ES	Influenced	A3	off-shore	79.24	79.24			4.33	4.33			34.5	34.5			56.7	56.7			8.33	8.33			2.94	2.94			51.3155	51.3155			49.4495	49.4495			123.54	123.54			319.811	319.811
LL2-2022-Nov-ES-R16	Nov_2022	2022	November	ES	Influenced	A3	in-shore	69.33	69.33			4.34	4.34			36.7	36.7			58.6	58.6			6.67	6.67			3.45	3.45			49.4495	49.4495			49.4495	49.4495			116.89	116.89			315.094	315.094
LL2-2022-Nov-ES-R17	Nov_2022	2022	November	ES	Influenced	A3	off-shore	63.9333	63.9333			4.88	4.88			34.3	34.3			49.8	49.8			7.55	7.55			2.45	2.45			54.1146	54.1146			48.5165	48.5165			114.57	114.57			315.094	315.094
LL2-2022-Nov-ES-R18	Nov_2022	2022	November	ES	Influenced	A3	in-shore	78.11	78.11			4.34	4.34			36.7	36.7			47.8	47.8			6.44	6.44			3.11	3.11			51.3155	51.3155			47.5835	47.5835			117.78	117.78			305.66	305.66
LL2-2022-Nov-NG-R1	Nov_2022	2022	November	NG	Protected	A1	off-shore	61.22	61.22			2.18	2.18			12.4	12.4			1.76	1.76			5	5			1.22	1.22			34.68	34.68			14.56	14.56			19.23	19.23			33.68	33.68
LL2-2022-Nov-NG-R2	Nov_2022	2022	November	NG	Protected	A2	off-shore	63.44	63.44	61.44	1.89958	2.18	2.18	2.18	0	13.5	13.5	14.1667	2.17792	1.14	1.14	1.29333	0.411987	5	5	5	0	2.09	2.09	1.66333	0.435239	33.45	33.45	32.61	2.59409	12.45	12.45	13.6267	1.07584	15.65	15.65	15.7767	3.39177	38.56	38.56	38.3733	4.60284
LL2-2022-Nov-NG-R3	Nov_2022	2022	November	NG	Protected	A2	in-shore	59.66	59.66			2.18	2.18			16.6	16.6			0.98	0.98			5	5			1.68	1.68			29.7	29.7			13.87	13.87			12.45	12.45			42.88	42.88
LL2-2022-Nov-BC-R1	Nov_2022	2022	November	BC	Protected	A1	off-shore	67.55	67.55			2.18	2.18			13.5	13.5			1.22	1.22			6.88	6.88			1.89	1.89			28.67	28.67			15.67	15.67			14.45	14.45			48.9	48.9
LL2-2022-Nov-BC-R2	Nov_2022	2022	November	BC	Protected	A2	off-shore	68.76	68.76	67.03	2.04032	2.18	2.18	2.18	0	14.3	14.3	14.4	0.953939	1.64	1.64	1.36333	0.239653	7.33	7.33	6.40333	1.23597	2.06	2.06	1.80333	0.309246	25.6	25.6	27.0567	1.54098	18.9	18.9	19.0067	3.39126	13.54	13.54	13.9567	0.459819	53.55	53.55	51.6933	2.46244
LL2-2022-Nov-BC-R3	Nov_2022	2022	November	BC	Protected	A2	in-shore	64.78	64.78			2.18	2.18			15.4	15.4			1.23	1.23			5	5			1.46	1.46			26.9	26.9			22.45	22.45			13.88	13.88			52.63	52.63
S3-2022-Dec-IA-R1	Dec_2022	2022	December	IA	Protected	A1	off-shore	13.72	13.72			2.18	2.18			10	10			1.34	1.34			5	5			1	1			8.45	8.45			3.54	3.54			8.54	8.54			7.88	7.88
S3-2022-Dec-IA-R2	Dec_2022	2022	December	IA	Protected	A2	off-shore	14.56	14.56	13.9833	0.500033	2.18	2.18	2.18	0	10	10	10	0	0.98	0.98	0.996667	0.335311	5	5	5	0	1	1	1	0	7.44	7.44	6.78	2.08007	3.8	3.8	3.62667	0.150111	8.34	8.34	8.14667	0.517816	6.44	6.44	6.55333	1.27379
S3-2022-Dec-IA-R3	Dec_2022	2022	December	IA	Protected	A2	in-shore	13.67	13.67			2.18	2.18			10	10			0.67	0.67			5	5			1	1			4.45	4.45			3.54	3.54			7.56	7.56			5.34	5.34
S3-2022-Dec-RM-R1	Dec_2022	2022	December	RM	Influenced	A1	off-shore	29.65	29.65			5.23	5.23			15.87	15.87			7.88	7.88			5.48	5.48			1	1			12.34	12.34			14.56	14.56			15.66	15.66			12.4	12.4
S3-2022-Dec-RM-R2	Dec_2022	2022	December	RM	Influenced	A2	off-shore	28.93	28.93	30.0467	1.35913	6.44	6.44	5.87	0.60803	21.22	21.22	18.2967	2.70936	5.66	5.66	5.95667	1.7935	6.34	6.34	6.38667	0.930878	1	1	1	0	10.45	10.45	12.45	2.05721	18.44	18.44	16.8167	2.01604	14.66	14.66	14.5933	1.10151	11.09	11.09	11.2767	1.04261
S3-2022-Dec-RM-R3	Dec_2022	2022	December	RM	Influenced	A2	in-shore	31.56	31.56			5.94	5.94			17.8	17.8			4.33	4.33			7.34	7.34			1	1			14.56	14.56			17.45	17.45			13.46	13.46			10.34	10.34
S3-2022-Dec-PB-R1	Dec_2022	2022	December	PB	Influenced	A1	off-shore	18.84	18.84			5.39	5.39			13.45	13.45			1.09	1.09			5.99	5.99			1	1			9.45	9.45			9.94	9.94			5.44	5.44			9.45	9.45
S3-2022-Dec-PB-R2	Dec_2022	2022	December	PB	Influenced	A2	off-shore	19.34	19.34	19.5433	0.824035	5.39	5.39	5.50667	0.202073	12.45	12.45	13.0433	0.525484	0.92	0.92	0.93	0.155242	5.84	5.84	5.64	0.482183	1	1	1	0	9.22	9.22	9.04	0.523737	9.76	9.76	9.19333	1.14094	5.67	5.67	6.62667	1.85974	8.97	8.97	9.55	0.635925
S3-2022-Dec-PB-R3	Dec_2022	2022	December	PB	Influenced	A2	in-shore	20.45	20.45			5.74	5.74			13.23	13.23			0.78	0.78			5.09	5.09			1	1			8.45	8.45			7.88	7.88			8.77	8.77			10.23	10.23
S3-2022-Dec-ES-R1	Dec_2022	2022	December	ES	Influenced	A1	off-shore	53.35	53.35			7.68	7.68			23.45	23.45			9.32	9.32			7.56	7.56			1.34	1.34			17.88	17.88			35.34	35.34			22.54	22.54			33.34	33.34
S3-2022-Dec-ES-R2	Dec_2022	2022	December	ES	Influenced	A1	in-shore	57.8	57.8			8.45	8.45			20.34	20.34			8.99	8.99			8.55	8.55			1.22	1.22			22.3	22.3			28.73	28.73			23.55	23.55			29.34	29.34
S3-2022-Dec-ES-R3	Dec_2022	2022	December	ES	Influenced	A1	off-shore	59.28	59.28	59.3817	7.2492	6.67	6.67	6.96333	1.02442	23.45	23.45	20.5817	2.91025	7.34	7.34	7.80667	1.06129	7.48	7.48	7.75833	0.824607	1.74	1.74	1.84167	0.580014	21.34	21.34	21.3267	1.98669	24.56	24.56	28.7867	5.05801	22.55	22.55	22.09	1.13344	29.58	29.58	31.2383	2.15765
S3-2022-Dec-ES-R4	Dec_2022	2022	December	ES	Influenced	A1	in-shore	69.7	69.7			7.22	7.22			21.48	21.48			6.87	6.87			6.78	6.78			2.08	2.08			22.46	22.46			25.67	25.67			20.33	20.33			33.34	33.34
S3-2022-Dec-ES-R5	Dec_2022	2022	December	ES	Influenced	A1	off-shore	50.53	50.53			5.77	5.77			18.9	18.9			7.23	7.23			7.23	7.23			2.83	2.83			20.45	20.45			34.55	34.55			21.24	21.24			32.9	32.9
S3-2022-Dec-ES-R6	Dec_2022	2022	December	ES	Influenced	A1	in-shore	65.63	65.63			5.99	5.99			15.87	15.87			7.09	7.09			8.95	8.95			1.84	1.84			23.53	23.53			23.87	23.87			22.33	22.33			28.93	28.93
S3-2022-Dec-ES-R7	Dec_2022	2022	December	ES	Influenced	A2	off-shore	63.56	63.56			6.04	6.04			16.74	16.74			8.23	8.23			9.33	9.33			1.76	1.76			22.35	22.35			33.84	33.84			24.53	24.53			28.45	28.45
S3-2022-Dec-ES-R8	Dec_2022	2022	December	ES	Influenced	A2	in-shore	61.87	61.87	66.1767	3.80044	7.23	7.23	6.91167	0.922072	19.34	19.34	18.49	1.0635	6.89	6.89	7.97333	0.943412	9.45	9.45	7.39	1.69239	1.73	1.73	1.38167	0.316507	21.13	21.13	19.82	1.66761	34.88	34.88	30.3333	3.39227	23.45	23.45	22.0567	1.66943	27.89	27.89	30.7617	2.62146
S3-2022-Dec-ES-R9	Dec_2022	2022	December	ES	Influenced	A2	off-shore	64.87	64.87			6.45	6.45			17.84	17.84			9.26	9.26			7.56	7.56			1.09	1.09			17.77	17.77			30.34	30.34			20.45	20.45			29.44	29.44
S3-2022-Dec-ES-R10	Dec_2022	2022	December	ES	Influenced	A2	in-shore	68.79	68.79			5.98	5.98			19.34	19.34			8.65	8.65			6.54	6.54			1.03	1.03			19.67	19.67			28.94	28.94			22.23	22.23			31.23	31.23
S3-2022-Dec-ES-R11	Dec_2022	2022	December	ES	Influenced	A2	off-shore	72.34	72.34			7.43	7.43			18.35	18.35			7.88	7.88			5.57	5.57			1.23	1.23			18.67	18.67			27.45	27.45			21.23	21.23			33.24	33.24
S3-2022-Dec-ES-R12	Dec_2022	2022	December	ES	Influenced	A2	in-shore	65.63	65.63			8.34	8.34			19.33	19.33			6.93	6.93			5.89	5.89			1.45	1.45			19.33	19.33			26.55	26.55			20.45	20.45			34.32	34.32
S3-2022-Dec-ES-R13	Dec_2022	2022	December	ES	Influenced	A3	off-shore	60.63	60.63	62.0117	2.39755	7.88	7.88	5.38	1.56839	21.23	21.23	20.888	1.17068	7.39	7.39	7.305	1.03132	6.45	6.45	7.165	0.80788	0.98	0.98	1.33	0.370459	22.34	22.34	22.635	1.55794	23.45	23.45	21.9233	1.96438	19.34	19.34	19.59	1.97723	29.75	29.75	32.5833	3.56429
S3-2022-Dec-ES-R14	Dec_2022	2022	December	ES	Influenced	A3	in-shore	65.32	65.32			6.73	6.73			21.83	21.83			8.23	8.23			6.74	6.74			1.23	1.23			23.98	23.98			19.34	19.34			17.88	17.88			30.45	30.45
S3-2022-Dec-ES-R15	Dec_2022	2022	December	ES	Influenced	A3	off-shore	64.83	64.83			4.99	4.99			19.34	19.34			8.22	8.22			6.34	6.34			1.43	1.43			24.76	24.76			20.45	20.45			20.82	20.82			32.23	32.23
S3-2022-Dec-ES-R16	Dec_2022	2022	December	ES	Influenced	A3	in-shore	59.89	59.89			4.34	4.34			22.348	22.348			7.88	7.88			7.44	7.44			2.02	2.02			22.48	22.48			22.34	22.34			16.93	16.93			38.34	38.34
S3-2022-Dec-ES-R17	Dec_2022	2022	December	ES	Influenced	A3	off-shore	60.67	60.67			3.99	3.99			19.74	19.74			6.34	6.34			7.57	7.57			1.09	1.09			21.88	21.88			21.29	21.29			22.34	22.34			35.33	35.33
S3-2022-Dec-ES-R18	Dec_2022	2022	December	ES	Influenced	A3	in-shore	60.73	60.73			4.35	4.35			20.84	20.84			5.77	5.77			8.45	8.45			1.23	1.23			20.37	20.37			24.67	24.67			20.23	20.23			29.4	29.4
S3-2022-Dec-NG-R1	Dec_2022	2022	December	NG	Protected	A1	off-shore	34.56	34.56	31.51	2.95958	2.18	2.18	2.18	0	12.24	12.24	11.8967	1.75044	1.03	1.03	0.946667	0.0802081	5	5	5	0	1	1	1	0	19.28	19.28	20.2767	1.69175	7.45	7.45	6.71667	0.63705	11.22	11.22	10	1.42084	13.34	13.34	11.6667	1.52975
S3-2022-Dec-NG-R2	Dec_2022	2022	December	NG	Protected	A2	off-shore	31.32	31.32			2.18	2.18			13.45	13.45			0.94	0.94			5	5			1	1			19.32	19.32			6.3	6.3			10.34	10.34			10.34	10.34
S3-2022-Dec-NG-R3	Dec_2022	2022	December	NG	Protected	A2	in-shore	28.65	28.65			2.18	2.18			10	10			0.87	0.87			5	5			1	1			22.23	22.23			6.4	6.4			8.44	8.44			11.32	11.32
S3-2022-Dec-BC-R1	Dec_2022	2022	December	BC	Protected	A1	off-shore	24.55	24.55	23.1967	1.18576	3.56	3.56	3.63333	0.553655	10	10	10	0	0.66	0.66	0.823333	0.145717	5	5	5	0	1	1	1	0	20.43	20.43	17	4.93829	5.49	5.49	5.93333	0.42194	7.43	7.43	7.43	0.4	9.67	9.67	9.33333	0.340049
S3-2022-Dec-BC-R2	Dec_2022	2022	December	BC	Protected	A2	off-shore	22.34	22.34			4.22	4.22			10	10			0.87	0.87			5	5			1	1			11.34	11.34			6.33	6.33			7.03	7.03			9.34	9.34
S3-2022-Dec-BC-R3	Dec_2022	2022	December	BC	Protected	A2	in-shore	22.7	22.7			3.12	3.12			10	10			0.94	0.94			5	5			1	1			19.23	19.23			5.98	5.98			7.83	7.83			8.99	8.99
S3-2023-Feb-IA-R1	Feb_2023	2023	February	IA	Protected	A1	off-shore	32.24	32.24	34.0467	1.62805	2.18	2.18	2.18	0	10	10	10	0	0.66	0.66	0.563333	0.0873689	5	5	5	0	1	1	1	0	5.44	5.44	4.58667	0.760614	9.67	9.67	9.51333	0.135769	13.55	13.55	12.2167	1.15993	22.23	22.23	19.01	3.18075
S3-2023-Feb-IA-R2	Feb_2023	2023	February	IA	Protected	A2	off-shore	34.5	34.5			2.18	2.18			10	10			0.54	0.54			5	5			1	1			4.34	4.34			9.43	9.43			11.66	11.66			18.93	18.93
S3-2023-Feb-IA-R3	Feb_2023	2023	February	IA	Protected	A2	in-shore	35.4	35.4			2.18	2.18			10	10			0.49	0.49			5	5			1	1			3.98	3.98			9.44	9.44			11.44	11.44			15.87	15.87
S3-2023-Feb-RM-R1	Feb_2023	2023	February	RM	Influenced	A1	off-shore	42.34	42.34	42.0267	1.65243	3.76	3.76	4.55	0.785048	12.45	12.45	15.2667	3.1703	0.98	0.98	1.78	0.694622	5	5	5	0	1	1	1	0	9.34	9.34	9.48667	0.681934	11.45	11.45	11.6333	0.958245	19.66	19.66	18.18	2.38388	16.86	16.86	30.41	12.029
S3-2023-Feb-RM-R2	Feb_2023	2023	February	RM	Influenced	A2	off-shore	43.5	43.5			4.56	4.56			14.65	14.65			2.23	2.23			5	5			1	1			8.89	8.89			10.78	10.78			15.43	15.43			34.54	34.54
S3-2023-Feb-RM-R3	Feb_2023	2023	February	RM	Influenced	A2	in-shore	40.24	40.24			5.33	5.33			18.7	18.7			2.13	2.13			5	5			1	1			10.23	10.23			12.67	12.67			19.45	19.45			39.83	39.83
S3-2023-Feb-PB-R1	Feb_2023	2023	February	PB	Influenced	A1	off-shore	25.87	25.87	24.69	1.18503	3.67	3.67	4.52	1.02621	12.56	12.56	13.5867	1.02007	1.89	1.89	1.58	0.3005	5	5	5	0	1	1	1	0	10.12	10.12	10.53	0.60918	7.88	7.88	5.57667	2.02268	9.34	9.34	8.73333	0.534821	19.24	19.24	19.0633	0.159478
S3-2023-Feb-PB-R2	Feb_2023	2023	February	PB	Influenced	A2	off-shore	23.5	23.5			5.66	5.66			14.6	14.6			1.56	1.56			5	5			1	1			11.23	11.23			4.76	4.76			8.33	8.33			18.93	18.93
S3-2023-Feb-PB-R3	Feb_2023	2023	February	PB	Influenced	A2	in-shore	24.7	24.7			4.23	4.23			13.6	13.6			1.29	1.29			5	5			1	1			10.24	10.24			4.09	4.09			8.53	8.53			19.02	19.02
S3-2023-Feb-ES-R1	Feb_2023	2023	February	ES	Influenced	A1	off-shore	66.89	66.89			7.45	7.45			22.33	22.33			2.98	2.98			5	5			2.02	2.02			40.32	40.32			26.98	26.98			36.77	36.77			52.12	52.12
S3-2023-Feb-ES-R2	Feb_2023	2023	February	ES	Influenced	A1	in-shore	72.34	72.34	71.2583	4.20252	8.55	8.55	5.99667	1.82504	21.23	21.23	22.035	2.77367	3.23	3.23	2.84833	0.296474	5	5	5	0	1.11	1.11	1.47333	0.502978	39.53	39.53	38.755	1.46699	27.47	27.47	27.825	2.40512	32.53	32.53	35.2083	2.57061	57.74	57.74	54.9833	2.64882
S3-2023-Feb-ES-R3	Feb_2023	2023	February	ES	Influenced	A1	off-shore	78.4	78.4			6.44	6.44			27.34	27.34			2.85	2.85			5	5			1.09	1.09			39.33	39.33			23.64	23.64			36.74	36.74			52.34	52.34
S3-2023-Feb-ES-R4	Feb_2023	2023	February	ES	Influenced	A1	in-shore	67.4	67.4			5.33	5.33			21.23	21.23			2.94	2.94			5	5			1.22	1.22			37.45	37.45			29.73	29.73			38.78	38.78			58.43	58.43
S3-2023-Feb-ES-R5	Feb_2023	2023	February	ES	Influenced	A1	off-shore	72.3	72.3			3.77	3.77			20.74	20.74			2.34	2.34			5	5			1.19	1.19			36.47	36.47			30.23	30.23			33.65	33.65			54.34	54.34
S3-2023-Feb-ES-R6	Feb_2023	2023	February	ES	Influenced	A1	in-shore	70.22	70.22			4.44	4.44			19.34	19.34			2.75	2.75			5	5			2.21	2.21			39.43	39.43			28.9	28.9			32.78	32.78			54.93	54.93
S3-2023-Feb-ES-R7	Feb_2023	2023	February	ES	Influenced	A2	off-shore	65.33	65.33	59.0567	3.70753	5.66	5.66	5.125	0.925608	18.37	18.37	17.735	0.999575	1.89	1.89	2.955	0.674174	5	5	5	0	2.23	2.23	1.92	0.27828	42.3	42.3	41.915	3.913	28.93	28.93	28.0867	1.47287	35.67	35.67	33.2967	4.17628	53.93	53.93	54.7967	2.03192
S3-2023-Feb-ES-R8	Feb_2023	2023	February	ES	Influenced	A2	in-shore	60.57	60.57			4.55	4.55			19.37	19.37			3.98	3.98			5	5			2.08	2.08			40.24	40.24			25.78	25.78			34.87	34.87			55.09	55.09
S3-2023-Feb-ES-R9	Feb_2023	2023	February	ES	Influenced	A2	off-shore	58.73	58.73			3.88	3.88			17.38	17.38			3.12	3.12			5	5			2.03	2.03			44.34	44.34			26.72	26.72			30.87	30.87			58.74	58.74
S3-2023-Feb-ES-R10	Feb_2023	2023	February	ES	Influenced	A2	in-shore	56.88	56.88			6.44	6.44			17.42	17.42			3.09	3.09			5	5			1.98	1.98			43.83	43.83			28.9	28.9			32.56	32.56			53.45	53.45
S3-2023-Feb-ES-R11	Feb_2023	2023	February	ES	Influenced	A2	off-shore	54.38	54.38			5.55	5.55			17.39	17.39			2.89	2.89			5	5			1.75	1.75			45.84	45.84			29.45	29.45			38.92	38.92			54.23	54.23
S3-2023-Feb-ES-R12	Feb_2023	2023	February	ES	Influenced	A2	in-shore	58.45	58.45	51.6217	14.2976	4.67	4.67	4.995	0.907408	16.48	16.48	19.2933	1.6973	2.76	2.76	3.63	1.05058	5	5	5	0	1.45	1.45	1.665	0.47878	34.94	34.94	43.33	2.7172	28.74	28.74	24.1173	2.90566	26.89	26.89	24.0767	3.08313	53.34	53.34	51.17	2.19553
S3-2023-Feb-ES-R13	Feb_2023	2023	February	ES	Influenced	A3	off-shore	63.32	63.32			6.34	6.34			16.49	16.49			2.22	2.22			5	5			1.22	1.22			39.87	39.87			29.56	29.56			26.73	26.73			54.84	54.84
S3-2023-Feb-ES-R14	Feb_2023	2023	February	ES	Influenced	A3	in-shore	58.34	58.34			5.32	5.32			19.23	19.23			2.45	2.45			5	5			1.33	1.33			44.79	44.79			23.46	23.46			28.53	28.53			48.89	48.89
S3-2023-Feb-ES-R15	Feb_2023	2023	February	ES	Influenced	A3	off-shore	55.67	55.67			4.46	4.46			19.03	19.03			4.44	4.44			5	5			1.24	1.24			46.74	46.74			22.34	22.34			24.55	24.55			49.33	49.33
S3-2023-Feb-ES-R16	Feb_2023	2023	February	ES	Influenced	A3	in-shore	54.78	54.78			5.55	5.55			20.82	20.82			3.89	3.89			5	5			1.73	1.73			43.09	43.09			23.484	23.484			21.28	21.28			50.34	50.34
S3-2023-Feb-ES-R17	Feb_2023	2023	February	ES	Influenced	A3	off-shore	54.39	54.39			4.45	4.45			21.29	21.29			4.03	4.03			5	5			2.21	2.21			45.03	45.03			21.23	21.23			20.92	20.92			51.29	51.29
S3-2023-Feb-ES-R18	Feb_2023	2023	February	ES	Influenced	A3	in-shore	23.23	23.23			3.85	3.85			18.9	18.9			4.75	4.75			5	5			2.26	2.26			40.46	40.46			24.63	24.63			22.45	22.45			52.33	52.33
S3-2023-Feb-NG-R1	Feb_2023	2023	February	NG	Protected	A1	off-shore	18.99	18.99			2.18	2.18			11.23	11.23			1.02	1.02			5	5			1	1			32.6	32.6			18.45	18.45			18.94	18.94			19.56	19.56
S3-2023-Feb-NG-R2	Feb_2023	2023	February	NG	Protected	A2	off-shore	17.89	17.89	18.7433	0.760614	2.18	2.18	2.18	0	12.47	12.47	12.3967	1.13178	1.09	1.09	1.03	0.0556776	5	5	5	0	1	1	1	0	33.34	33.34	31.8633	1.95219	13.45	13.45	17.08	3.17501	12.34	12.34	14.9767	3.49429	22.34	22.34	22.1433	2.49083
S3-2023-Feb-NG-R3	Feb_2023	2023	February	NG	Protected	A2	in-shore	19.35	19.35			2.18	2.18			13.49	13.49			0.98	0.98			5	5			1	1			29.65	29.65			19.34	19.34			13.65	13.65			24.53	24.53
S3-2023-Feb-BC-R1	Feb_2023	2023	February	BC	Protected	A1	off-shore	15.66	15.66			2.18	2.18			13.72	13.72			0.54	0.54			5	5			1	1			24.5	24.5			21.23	21.23			13.73	13.73			22.18	22.18
S3-2023-Feb-BC-R2	Feb_2023	2023	February	BC	Protected	A2	off-shore	17.8	17.8	14.13	4.6287	2.18	2.18	2.18	0	13.23	13.23	13.6567	0.39879	0.88	0.88	0.783333	0.212211	5	5	5	0	1	1	1	0	24.66	24.66	23.4833	1.90117	18.76	18.76	19.7833	1.28827	14.74	14.74	14.25	0.505668	21.04	21.04	20.8867	1.37642
S3-2023-Feb-BC-R3	Feb_2023	2023	February	BC	Protected	A2	in-shore	8.93	8.93			2.18	2.18			14.02	14.02			0.93	0.93			5	5			1	1			21.29	21.29			19.36	19.36			14.28	14.28			19.44	19.44
LL3-2023-May-IA-R1	May_2023	2023	May	IA	Protected	A1	off-shore	73.34	73.34			4.33	4.33			12.45	12.45			0.88	0.88			5	5			1	1			16.78	16.78			7.34	7.34			16.87	16.87			13.45	13.45
LL3-2023-May-IA-R2	May_2023	2023	May	IA	Protected	A2	off-shore	67.86	67.86	71.55	3.19611	4.42	4.42	4.1	0.478435	13.63	13.63	13.2067	0.656836	0.84	0.84	0.87	0.0264575	5	5	5	0	1	1	1	0	16.5	16.5	15.2933	2.33669	5.55	5.55	6.47667	0.896679	23.78	23.78	23.3833	6.32434	12.55	12.55	13.4667	0.925113
LL3-2023-May-IA-R3	May_2023	2023	May	IA	Protected	A2	in-shore	73.45	73.45			3.55	3.55			13.54	13.54			0.89	0.89			5	5			1	1			12.6	12.6			6.54	6.54			29.5	29.5			14.4	14.4
LL3-2023-May-RM-R1	May_2023	2023	May	RM	Influenced	A1	off-shore	65.33	65.33			4.67	4.67			15.8	15.8			2.34	2.34			6.34	6.34			1	1			12.34	12.34			8.55	8.55			32.5	32.5			17.55	17.55
LL3-2023-May-RM-R2	May_2023	2023	May	RM	Influenced	A2	off-shore	58.94	58.94	69.2667	12.7589	6.44	6.44	5.55667	0.885005	17.85	17.85	16.81	1.02533	2.78	2.78	2.68667	0.310698	5.55	5.55	6.22	0.618789	1	1	1	0	12.44	12.44	11.6333	1.31154	10.64	10.64	9.61667	1.04567	34.8	34.8	36.88	5.7115	14.5	14.5	17.4633	2.92096
LL3-2023-May-RM-R3	May_2023	2023	May	RM	Influenced	A2	in-shore	83.53	83.53			5.56	5.56			16.78	16.78			2.94	2.94			6.77	6.77			1	1			10.12	10.12			9.66	9.66			43.34	43.34			20.34	20.34
LL3-2023-May-PB-R1	May_2023	2023	May	PB	Influenced	A1	off-shore	43.43	43.43			4.55	4.55			18.55	18.55			1.94	1.94			7.34	7.34			1	1			13.54	13.54			8.44	8.44			45.98	45.98			22.55	22.55
LL3-2023-May-PB-R2	May_2023	2023	May	PB	Influenced	A2	off-shore	40.45	40.45	41.1367	2.03866	3.89	3.89	4.14	0.357911	19.76	19.76	18.2533	1.67482	2.12	2.12	2.03	0.09	6.09	6.09	6.88	0.687241	1	1	1	0	11.34	11.34	11.62	1.79644	6.44	6.44	7.07	1.18773	45.98	45.98	47.1533	2.03227	18.5	18.5	19.2	3.06064
LL3-2023-May-PB-R3	May_2023	2023	May	PB	Influenced	A2	in-shore	39.53	39.53			3.98	3.98			16.45	16.45			2.03	2.03			7.21	7.21			1	1			9.98	9.98			6.33	6.33			49.5	49.5			16.55	16.55
LL3-2023-May-ES-R1	May_2023	2023	May	ES	Influenced	A1	off-shore	82.34	82.34			7.89	7.89			21.35	21.35			3.45	3.45			8.23	8.23			1.04	1.04			44.5	44.5			28.55	28.55			53.2	53.2			15.43	15.43
LL3-2023-May-ES-R2	May_2023	2023	May	ES	Influenced	A1	in-shore	80.93	80.93			9.55	9.55			22.45	22.45			3.23	3.23			9.34	9.34			1.09	1.09			39.53	39.53			29.66	29.66			48.45	48.45			48.67	48.67
LL3-2023-May-ES-R3	May_2023	2023	May	ES	Influenced	A1	off-shore	76.45	76.45	82.7217	3.84797	7.44	7.44	7.27333	1.37554	26.54	26.54	24.0033	2.16802	3.24	3.24	3.39167	0.430415	8.55	8.55	8.425	0.5757	1.23	1.23	1.37	0.37921	53.4	53.4	49.255	5.91629	32.44	32.44	30.4033	2.09042	38.45	38.45	49.51	6.3728	38.53	38.53	36.7217	11.3727
LL3-2023-May-ES-R4	May_2023	2023	May	ES	Influenced	A1	in-shore	83.56	83.56			5.55	5.55			25.67	25.67			3.12	3.12			8.45	8.45			2.08	2.08			54.44	54.44			31.45	31.45			56.39	56.39			37.55	37.55
LL3-2023-May-ES-R5	May_2023	2023	May	ES	Influenced	A1	off-shore	85.6	85.6			6.66	6.66			25.56	25.56			4.23	4.23			8.43	8.43			1.33	1.33			52.33	52.33			32.66	32.66			53.24	53.24			36.6	36.6
LL3-2023-May-ES-R6	May_2023	2023	May	ES	Influenced	A1	in-shore	87.45	87.45			6.55	6.55			22.45	22.45			3.08	3.08			7.55	7.55			1.45	1.45			51.33	51.33			27.66	27.66			47.33	47.33			43.55	43.55
LL3-2023-May-ES-R7	May_2023	2023	May	ES	Influenced	A2	off-shore	93.34	93.34			6.44	6.44			18.66	18.66			2.34	2.34			8.96	8.96			1.56	1.56			48.77	48.77			27.85	27.85			40.34	40.34			40.54	40.54
LL3-2023-May-ES-R8	May_2023	2023	May	ES	Influenced	A2	in-shore	88.34	88.34	84.1033	5.71055	4.55	4.55	5.905	0.787978	19.56	19.56	21.125	2.27111	2.45	2.45	2.39667	0.188962	8.75	8.75	8.44833	1.03749	1.68	1.68	1.61167	0.113915	45.66	45.66	47.6567	1.62541	28.66	28.66	30.4867	3.21046	39.45	39.45	36.8017	3.64609	34.5	34.5	40.6533	7.27842
LL3-2023-May-ES-R9	May_2023	2023	May	ES	Influenced	A2	off-shore	78.34	78.34			6.45	6.45			22.33	22.33			2.18	2.18			9.23	9.23			1.56	1.56			49.32	49.32			32.55	32.55			32.23	32.23			33.56	33.56
LL3-2023-May-ES-R10	May_2023	2023	May	ES	Influenced	A2	in-shore	79.43	79.43			5.67	5.67			24.43	24.43			2.34	2.34			9.32	9.32			1.67	1.67			45.66	45.66			26.6	26.6			36.93	36.93			38.9	38.9
LL3-2023-May-ES-R11	May_2023	2023	May	ES	Influenced	A2	off-shore	82.34	82.34			5.66	5.66			22.43	22.43			2.74	2.74			7.77	7.77			1.44	1.44			47.77	47.77			32.6	32.6			32.43	32.43			42.76	42.76
LL3-2023-May-ES-R12	May_2023	2023	May	ES	Influenced	A2	in-shore	82.83	82.83			6.66	6.66			19.34	19.34			2.33	2.33			6.66	6.66			1.76	1.76			48.76	48.76			34.66	34.66			39.43	39.43			53.66	53.66
LL3-2023-May-ES-R13	May_2023	2023	May	ES	Influenced	A3	off-shore	81.23	81.23			5.56	5.56			21.23	21.23			2.49	2.49			7.43	7.43			2.44	2.44			43.53	43.53			33.53	33.53			38.93	38.93			55.67	55.67
LL3-2023-May-ES-R14	May_2023	2023	May	ES	Influenced	A3	in-shore	80.83	80.83			5.77	5.77			20.46	20.46			3.22	3.22			6.65	6.65			1.95	1.95			56.4	56.4			33.43	33.43			28.34	28.34			58.75	58.75
LL3-2023-May-ES-R15	May_2023	2023	May	ES	Influenced	A3	off-shore	83.34	83.34			6.57	6.57			22.34	22.34			3.29	3.29			5.66	5.66			1.87	1.87			52.43	52.43			35.55	35.55			29.32	29.32			54.56	54.56
LL3-2023-May-ES-R16	May_2023	2023	May	ES	Influenced	A3	in-shore	78.9	78.9	82.218	2.29988	7.11	7.11	6.31	0.599708	22.76	22.76	21.636	1.17008	3.78	3.78	3.552	0.33922	7.44	7.44	7.37	1.25064	1.68	1.68	1.806	0.252646	53.55	53.55	53.652	1.62551	32.44	32.44	34.118	2.979	39.49	39.49	30.816	4.86471	53.55	53.55	53.256	4.73715
LL3-2023-May-ES-R17	May_2023	2023	May	ES	Influenced	A3	off-shore	84.53	84.53			6.44	6.44			20.28	20.28			4.02	4.02			8.44	8.44			1.44	1.44			52.44	52.44			30.73	30.73			28.45	28.45			53.75	53.75
LL3-2023-May-ES-R18	May_2023	2023	May	ES	Influenced	A3	in-shore	83.49	83.49			5.66	5.66			22.34	22.34			3.45	3.45			8.66	8.66			2.09	2.09			53.44	53.44			38.44	38.44			28.48	28.48			45.67	45.67
LL3-2023-May-NG-R1	May_2023	2023	May	NG	Protected	A1	off-shore	34.55	34.55	30.7433	3.33437	2.18	2.18	2.18	0	14.55	14.55	14.9567	2.20826	2.02	2.02	1.7	0.415812	5	5	5	0	1	1	1	0	23.45	23.45	21.49	2.48139	14.5	14.5	12.5333	1.97505	22.2	22.2	21.1567	1.92962	20.3	20.3	20.5033	3.06007
LL3-2023-May-NG-R2	May_2023	2023	May	NG	Protected	A2	off-shore	29.34	29.34			2.18	2.18			12.98	12.98			1.85	1.85			5	5			1	1			22.32	22.32			12.55	12.55			22.34	22.34			17.55	17.55
LL3-2023-May-NG-R3	May_2023	2023	May	NG	Protected	A2	in-shore	28.34	28.34			2.18	2.18			17.34	17.34			1.23	1.23			5	5			1	1			18.7	18.7			10.55	10.55			18.93	18.93			23.66	23.66
LL3-2023-May-BC-R1	May_2023	2023	May	BC	Protected	A1	off-shore	30.23	30.23	28.9667	1.0982	2.18	2.18	2.18	0	16.98	16.98	15.77	1.21503	1.47	1.47	1.29667	0.19218	5	5	5	0	1	1	1	0	19.66	19.66	18.2133	1.56628	9.66	9.66	9.33	0.396611	17.34	17.34	17.0067	1.52753	25.86	25.86	31.32	4.75486
LL3-2023-May-BC-R2	May_2023	2023	May	BC	Protected	A2	off-shore	28.24	28.24			2.18	2.18			14.55	14.55			1.09	1.09			5	5			1	1			16.55	16.55			8.89	8.89			15.34	15.34			34.55	34.55
LL3-2023-May-BC-R3	May_2023	2023	May	BC	Protected	A2	in-shore	28.43	28.43			2.18	2.18			15.78	15.78			1.33	1.33			5	5			1	1			18.43	18.43			9.44	9.44			18.34	18.34			33.55	33.55
LL3-2023-Jul-IA-R1	July_2023	2023	July	IA	Protected	A1	off-shore	18.56	18.56	17.27	1.4828	2.18	2.18	2.18	0	10	10	10	0	1.03	1.03	0.953333	0.070946	5	5	5	0	1	1	1	0	7.45	7.45	7.94333	0.854478	5.34	5.34	4.51333	0.748955	5.66	5.66	7.89	1.9443	12.66	12.66	13.9567	1.46766
LL3-2023-Jul-IA-R2	July_2023	2023	July	IA	Protected	A2	off-shore	15.65	15.65			2.18	2.18			10	10			0.89	0.89			5	5			1	1			8.93	8.93			4.32	4.32			8.78	8.78			13.66	13.66
LL3-2023-Jul-IA-R3	July_2023	2023	July	IA	Protected	A2	in-shore	17.6	17.6			2.18	2.18			10	10			0.94	0.94			5	5			1	1			7.45	7.45			3.88	3.88			9.23	9.23			15.55	15.55
LL3-2023-Jul-RM-R1	July_2023	2023	July	RM	Influenced	A1	off-shore	27.56	27.56	27.96	1.53948	2.18	2.18	2.18	0	11.23	11.23	12.5633	1.1547	5.44	5.44	4.05667	1.19826	6.23	6.23	6.44333	0.704651	1	1	1	0	12.34	12.34	13.9067	1.36504	14.55	14.55	15.7733	1.41966	11.23	11.23	11.4467	0.934041	24.66	24.66	26.9933	2.08167
LL3-2023-Jul-RM-R2	July_2023	2023	July	RM	Influenced	A2	off-shore	29.66	29.66			2.18	2.18			13.23	13.23			3.34	3.34			7.23	7.23			1	1			14.54	14.54			15.44	15.44			12.47	12.47			28.66	28.66
LL3-2023-Jul-RM-R3	July_2023	2023	July	RM	Influenced	A2	in-shore	26.66	26.66			2.18	2.18			13.23	13.23			3.39	3.39			5.87	5.87			1	1			14.84	14.84			17.33	17.33			10.64	10.64			27.66	27.66
LL3-2023-Jul-PB-R1	July_2023	2023	July	PB	Influenced	A1	off-shore	23.66	23.66			2.18	2.18			12.32	12.32			0.88	0.88			5	5			1	1			11.34	11.34			9.38	9.38			7.45	7.45			12.43	12.43
LL3-2023-Jul-PB-R2	July_2023	2023	July	PB	Influenced	A2	off-shore	22.53	22.53	22.69	0.900722	2.18	2.18	2.18	0	11.28	11.28	12.1767	0.834286	0.93	0.93	0.88	0.05	5	5	5	0	1	1	1	0	12.75	12.75	11.8233	0.802766	10.38	10.38	10.33	0.926013	6.64	6.64	6.62	0.840179	14.65	14.65	13.8767	1.25385
LL3-2023-Jul-PB-R3	July_2023	2023	July	PB	Influenced	A2	in-shore	21.88	21.88			2.18	2.18			12.93	12.93			0.83	0.83			5	5			1	1			11.38	11.38			11.23	11.23			5.77	5.77			14.55	14.55
LL3-2023-Jul-ES-R1	July_2023	2023	July	ES	Influenced	A1	off-shore	55.57	55.57			4.55	4.55			18.93	18.93			4.33	4.33			5.34	5.34			1.16	1.16			44.35	44.35			20.74	20.74			17.84	17.84			38.66	38.66
LL3-2023-Jul-ES-R2	July_2023	2023	July	ES	Influenced	A1	in-shore	52.55	52.55			5.34	5.34			23.34	23.34			3.84	3.84			8.34	8.34			1.74	1.74			53.34	53.34			19.45	19.45			28.43	28.43			53.44	53.44
LL3-2023-Jul-ES-R3	July_2023	2023	July	ES	Influenced	A1	off-shore	58.66	58.66			5.23	5.23			20.45	20.45			3.87	3.87			7.34	7.34			2.28	2.28			48.59	48.59			28.33	28.33			24.54	24.54			54.54	54.54
LL3-2023-Jul-ES-R4	July_2023	2023	July	ES	Influenced	A1	in-shore	60.66	60.66	57.2567	4.0077	5.25	5.25	5.08	0.476067	23.65	23.65	22.7683	2.56513	4.23	4.23	4.535	0.767327	7.34	7.34	6.65833	1.18609	2.23	2.23	1.91833	0.418732	66.33	66.33	49.2867	10.4802	23.44	23.44	22.5133	3.72192	24.34	24.34	23.3033	3.55112	50.55	50.55	48.0683	6.08448
LL3-2023-Jul-ES-R5	July_2023	2023	July	ES	Influenced	A1	off-shore	53.55	53.55			4.45	4.45			25.68	25.68			5.73	5.73			5.64	5.64			2.11	2.11			34.56	34.56			24.74	24.74			21.23	21.23			43.66	43.66
LL3-2023-Jul-ES-R6	July_2023	2023	July	ES	Influenced	A1	in-shore	62.55	62.55			5.66	5.66			24.56	24.56			5.21	5.21			5.95	5.95			1.99	1.99			48.55	48.55			18.38	18.38			23.44	23.44			47.56	47.56
LL3-2023-Jul-ES-R7	July_2023	2023	July	ES	Influenced	A2	off-shore	62.45	62.45			3.94	3.94			25.48	25.48			4.04	4.04			6.45	6.45			1.67	1.67			53.32	53.32			25.44	25.44			20.38	20.38			28.54	28.54
LL3-2023-Jul-ES-R8	July_2023	2023	July	ES	Influenced	A2	in-shore	49.77	49.77			4.88	4.88			27.84	27.84			4.33	4.33			8.45	8.45			1.44	1.44			43.44	43.44			22.39	22.39			19.34	19.34			45.66	45.66
LL3-2023-Jul-ES-R9	July_2023	2023	July	ES	Influenced	A2	off-shore	56.66	56.66	52.8633	6.02917	5.23	5.23	4.64	0.608309	27.43	27.43	26.8233	1.78519	3.37	3.37	3.57167	0.50602	7.88	7.88	7.335	0.739966	2.22	2.22	2.045	0.428054	39.54	39.54	45.4283	6.37363	26.48	26.48	27.5617	3.57208	22.28	22.28	20.8583	1.67904	34.66	34.66	36.4567	5.94132
LL3-2023-Jul-ES-R10	July_2023	2023	July	ES	Influenced	A2	in-shore	45.77	45.77			5.34	5.34			27.88	27.88			2.98	2.98			7.45	7.45			2.33	2.33			43.49	43.49			32.34	32.34			23.49	23.49			32.66	32.66
LL3-2023-Jul-ES-R11	July_2023	2023	July	ES	Influenced	A2	off-shore	53.55	53.55			4.47	4.47			23.84	23.84			3.33	3.33			6.84	6.84			2.59	2.59			53.34	53.34			30.38	30.38			20.33	20.33			37.56	37.56
LL3-2023-Jul-ES-R12	July_2023	2023	July	ES	Influenced	A2	in-shore	48.98	48.98			3.98	3.98			28.47	28.47			3.38	3.38			6.94	6.94			2.02	2.02			39.44	39.44			28.34	28.34			19.33	19.33			39.66	39.66
LL3-2023-Jul-ES-R13	July_2023	2023	July	ES	Influenced	A3	off-shore	45.88	45.88			4.43	4.43			26.48	26.48			4.94	4.94			7.34	7.34			1.45	1.45			44.44	44.44			27.43	27.43			21.23	21.23			43.44	43.44
LL3-2023-Jul-ES-R14	July_2023	2023	July	ES	Influenced	A3	in-shore	55.67	55.67			4.12	4.12			24.95	24.95			4.33	4.33			9.22	9.22			1.38	1.38			38.49	38.49			29.37	29.37			20.38	20.38			45.67	45.67
LL3-2023-Jul-ES-R15	July_2023	2023	July	ES	Influenced	A3	off-shore	56.77	56.77			5.23	5.23			27.34	27.34			5.34	5.34			8.34	8.34			1.34	1.34			38.45	38.45			31.37	31.37			19.33	19.33			46.66	46.66
LL3-2023-Jul-ES-R16	July_2023	2023	July	ES	Influenced	A3	in-shore	56.99	56.99			4.23	4.23			24.75	24.75			3.04	3.04			8.32	8.32			1.58	1.58			40.47	40.47			32.39	32.39			18.55	18.55			48.65	48.65
LL3-2023-Jul-ES-R17	July_2023	2023	July	ES	Influenced	A3	off-shore	49.84	49.84	52.9483	4.43029	3.75	3.75	4.31333	0.500586	24.84	24.84	25.555	1.08714	3.28	3.28	4.09833	0.925817	7.44	7.44	7.85167	0.972223	1.28	1.28	1.34333	0.184896	52.33	52.33	43.9367	5.87836	30.74	30.74	29.7967	2.0611	22.39	22.39	20.385	1.35767	49.55	49.55	46.27	2.52223
LL3-2023-Jul-ES-R18	July_2023	2023	July	ES	Influenced	A3	in-shore	52.54	52.54			4.12	4.12			24.97	24.97			3.66	3.66			6.45	6.45			1.03	1.03			49.44	49.44			27.48	27.48			20.43	20.43			43.65	43.65
LL3-2023-Jul-NG-R1	July_2023	2023	July	NG	Protected	A1	off-shore	19.34	19.34			3.44	3.44			12.39	12.39			1.14	1.14			6.34	6.34			1	1			15.34	15.34			11.28	11.28			9.34	9.34			16.44	16.44
LL3-2023-Jul-NG-R2	July_2023	2023	July	NG	Protected	A2	off-shore	18.34	18.34	18.37	0.955353	2.18	2.18	2.6	0.727461	10	10	10.7967	1.37987	0.66	0.66	0.893333	0.240278	5	5	5.44667	0.773649	1	1	1	0	14.95	14.95	15.5733	0.767094	10.37	10.37	10.3667	0.915005	8.33	8.33	8.33667	1.00002	18.44	18.44	17.44	1
LL3-2023-Jul-NG-R3	July_2023	2023	July	NG	Protected	A2	in-shore	17.43	17.43			2.18	2.18			10	10			0.88	0.88			5	5			1	1			16.43	16.43			9.45	9.45			7.34	7.34			17.44	17.44
LL3-2023-Jul-BC-R1	July_2023	2023	July	BC	Protected	A1	off-shore	18.36	18.36			5.34	5.34			12.75	12.75			1.29	1.29			7.33	7.33			1	1			13.39	13.39			8.94	8.94			6.47	6.47			22.29	22.29
LL3-2023-Jul-BC-R2	July_2023	2023	July	BC	Protected	A2	off-shore	23.44	23.44	22.79	4.14342	2.18	2.18	3.23333	1.82443	10	10	10.9167	1.58771	0.89	0.89	0.886667	0.40501	5	5	5.77667	1.34523	1	1	1	0	13.34	13.34	12.9867	0.655769	9.34	9.34	9.53667	0.715565	6.66	6.66	6.33667	0.406735	18.22	18.22	17.6133	5.00764
LL3-2023-Jul-BC-R3	July_2023	2023	July	BC	Protected	A2	in-shore	26.57	26.57			2.18	2.18			10	10			0.48	0.48			5	5			1	1			12.23	12.23			10.33	10.33			5.88	5.88			12.33	12.33
LL3-2023-Sept-IA-R1	Sept_2023	2023	September	IA	Protected	A1	off-shore	88.5	88.5			5.23	5.23			14.67	14.67			1.04	1.04			6.03	6.03			1	1			54.56	54.56			28.34	28.34			21.12	21.12			14.5	14.5
LL3-2023-Sept-IA-R2	Sept_2023	2023	September	IA	Protected	A2	off-shore	84.4	84.4	79.8667	11.5855	4.88	4.88	5.48333	0.762255	15.66	15.66	14.6267	1.05567	1.11	1.11	1.36333	0.500633	5.98	5.98	6.15	0.252389	1	1	1	0	46.7	46.7	52.5533	5.15194	22	22	24.2567	3.5428	19.23	19.23	19.5633	1.41966	17.8	17.8	15.2133	2.31399
LL3-2023-Sept-IA-R3	Sept_2023	2023	September	IA	Protected	A2	in-shore	66.7	66.7			6.34	6.34			13.55	13.55			1.94	1.94			6.44	6.44			1	1			56.4	56.4			22.43	22.43			18.34	18.34			13.34	13.34
LL3-2023-Sept-RM-R1	Sept_2023	2023	September	RM	Influenced	A1	off-shore	94.56	94.56			4.97	4.97			13.75	13.75			1.02	1.02			7.34	7.34			1	1			110	110			25.7	25.7			17.38	17.38			12.39	12.39
LL3-2023-Sept-RM-R2	Sept_2023	2023	September	RM	Influenced	A2	off-shore	98.77	98.77	98.5433	3.87498	6.32	6.32	5.57667	0.685298	18.66	18.66	17.7267	3.60187	2.02	2.02	1.83	0.733689	8.32	8.32	8.35333	1.0304	1	1	1	0	102.4	102.4	111.467	9.88197	18.9	18.9	20.6467	4.44528	17.47	17.47	17.6167	0.335012	13.54	13.54	14.7567	3.15608
LL3-2023-Sept-RM-R3	Sept_2023	2023	September	RM	Influenced	A2	in-shore	102.3	102.3			5.44	5.44			20.77	20.77			2.45	2.45			9.4	9.4			1	1			122	122			17.34	17.34			18	18			18.34	18.34
LL3-2023-Sept-PB-R1	Sept_2023	2023	September	PB	Influenced	A1	off-shore	85.5	85.5			5.23	5.23			22.54	22.54			1.88	1.88			8.45	8.45			1	1			73.54	73.54			12.45	12.45			14.6	14.6			17.3	17.3
LL3-2023-Sept-PB-R2	Sept_2023	2023	September	PB	Influenced	A2	off-shore	85.6	85.6	82.9333	4.53248	5.2	5.2	5.13667	0.136504	20.45	20.45	19.1633	4.17157	1.47	1.47	1.45667	0.430155	7.34	7.34	7.70333	0.64671	1	1	1	0	72.65	72.65	71.6967	2.46253	10.23	10.23	10.9867	1.26753	13.73	13.73	14.3267	0.517333	15.34	15.34	16.9933	1.52333
LL3-2023-Sept-PB-R3	Sept_2023	2023	September	PB	Influenced	A2	in-shore	77.7	77.7			4.98	4.98			14.5	14.5			1.02	1.02			7.32	7.32			1	1			68.9	68.9			10.28	10.28			14.65	14.65			18.34	18.34
LL3-2023-Sept-ES-R1	Sept_2023	2023	September	ES	Influenced	A1	off-shore	218	218			5.93	5.93			18.65	18.65			1.89	1.89			9.45	9.45			2.33	2.33			122	122			39.45	39.45			39.34	39.34			25.45	25.45
LL3-2023-Sept-ES-R2	Sept_2023	2023	September	ES	Influenced	A1	in-shore	235	235			7.38	7.38			24.5	24.5			3.84	3.84			7.66	7.66			2.11	2.11			119	119			34.5	34.5			32.34	32.34			34.56	34.56
LL3-2023-Sept-ES-R3	Sept_2023	2023	September	ES	Influenced	A1	off-shore	199	199	205.5	24.5337	8.97	8.97	8.30667	1.38108	27.55	27.55	27.54	5.65523	3.55	3.55	3.47667	0.859899	7.84	7.84	8.6	0.81675	2.09	2.09	1.98	0.300932	128.43	128.43	129.897	8.52705	39.4	39.4	38.7557	2.83914	33.94	33.94	37.5	4.41715	32.45	32.45	30.9767	5.12899
LL3-2023-Sept-ES-R4	Sept_2023	2023	September	ES	Influenced	A1	in-shore	165	165			9.34	9.34			34.44	34.44			3.23	3.23			8.44	8.44			2.13	2.13			133.45	133.45			36.394	36.394			41.2	41.2			29.53	29.53
LL3-2023-Sept-ES-R5	Sept_2023	2023	September	ES	Influenced	A1	off-shore	220	220			8.77	8.77			32.44	32.44			4.23	4.23			9.66	9.66			1.66	1.66			142	142			42.34	42.34			34.84	34.84			38.34	38.34
LL3-2023-Sept-ES-R6	Sept_2023	2023	September	ES	Influenced	A1	in-shore	196	196			9.45	9.45			27.66	27.66			4.12	4.12			8.55	8.55			1.56	1.56			134.5	134.5			40.45	40.45			43.34	43.34			25.53	25.53
LL3-2023-Sept-ES-R7	Sept_2023	2023	September	ES	Influenced	A2	off-shore	207	207			8.66	8.66			25.55	25.55			3.66	3.66			7.44	7.44			1.67	1.67			123.66	123.66			45.57	45.57			42.34	42.34			27.84	27.84
LL3-2023-Sept-ES-R8	Sept_2023	2023	September	ES	Influenced	A2	in-shore	197	197	209	13.3116	9.45	9.45	8.80667	0.600089	35.44	35.44	27.37	6.09923	2.88	2.88	2.88333	0.518639	6.66	6.66	8.255	1.04059	1.34	1.34	1.59167	0.24318	134.65	134.65	129.97	15.9301	38.34	38.34	40.4433	3.30661	40.38	40.38	41.0217	1.1871	29.44	29.44	31.85	3.33392
LL3-2023-Sept-ES-R9	Sept_2023	2023	September	ES	Influenced	A2	off-shore	226	226			8.43	8.43			32.33	32.33			3.33	3.33			8.55	8.55			1.55	1.55			154.55	154.55			37.22	37.22			42.34	42.34			32.23	32.23
LL3-2023-Sept-ES-R10	Sept_2023	2023	September	ES	Influenced	A2	in-shore	191	191			9.07	9.07			21.23	21.23			2.34	2.34			9.43	9.43			1.37	1.37			138.7	138.7			38.43	38.43			40.49	40.49			34.45	34.45
LL3-2023-Sept-ES-R11	Sept_2023	2023	September	ES	Influenced	A2	off-shore	219	219			7.88	7.88			20.23	20.23			2.45	2.45			9.11	9.11			1.61	1.61			117.66	117.66			39.67	39.67			41.24	41.24			36.8	36.8
LL3-2023-Sept-ES-R12	Sept_2023	2023	September	ES	Influenced	A2	in-shore	214	214			9.35	9.35			29.44	29.44			2.64	2.64			8.34	8.34			2.01	2.01			110.6	110.6			43.43	43.43			39.34	39.34			30.34	30.34
LL3-2023-Sept-ES-R13	Sept_2023	2023	September	ES	Influenced	A3	off-shore	213	213	213.167	11.9234	8.77	8.77	7.255	1.1767	28.45	28.45	27.1633	2.3931	1.98	1.98	2.21	0.270481	8.01	8.01	8.095	0.623755	2.04	2.04	1.49167	0.424331	123.55	123.55	137.903	18.9293	45.33	45.33	42.0533	5.62912	35.89	35.89	34.803	3.0747	34.45	34.45	38.6317	2.96697
LL3-2023-Sept-ES-R14	Sept_2023	2023	September	ES	Influenced	A3	in-shore	229	229			7.77	7.77			23.58	23.58			1.87	1.87			7.02	7.02			1.98	1.98			167.66	167.66			44.43	44.43			30.348	30.348			43.34	43.34
LL3-2023-Sept-ES-R15	Sept_2023	2023	September	ES	Influenced	A3	off-shore	206	206			7.55	7.55			24.73	24.73			2.09	2.09			8.03	8.03			1.23	1.23			154.55	154.55			42.34	42.34			33.34	33.34			39.45	39.45
LL3-2023-Sept-ES-R16	Sept_2023	2023	September	ES	Influenced	A3	in-shore	222	222			5.33	5.33			29.45	29.45			2.44	2.44			8.93	8.93			1.45	1.45			123.56	123.56			39.44	39.44			35.76	35.76			38.34	38.34
LL3-2023-Sept-ES-R17	Sept_2023	2023	September	ES	Influenced	A3	off-shore	195	195			7.55	7.55			28.43	28.43			2.33	2.33			8.34	8.34			1.23	1.23			134.55	134.55			32.34	32.34			39.54	39.54			36.87	36.87
LL3-2023-Sept-ES-R18	Sept_2023	2023	September	ES	Influenced	A3	in-shore	214	214			6.56	6.56			28.34	28.34			2.55	2.55			8.24	8.24			1.02	1.02			123.55	123.55			48.44	48.44			33.94	33.94			39.34	39.34
LL3-2023-Sept-NG-R1	Sept_2023	2023	September	NG	Protected	A1	off-shore	78.4	78.4			3.45	3.45			15.34	15.34			0.89	0.89			6.11	6.11			1.22	1.22			76.55	76.55			22.21	22.21			19.34	19.34			35.45	35.45
LL3-2023-Sept-NG-R2	Sept_2023	2023	September	NG	Protected	A2	off-shore	68.9	68.9	73.5667	4.75219	4.22	4.22	3.77667	0.398037	13.34	13.34	14.3533	1.00027	0.96	0.96	0.973333	0.0907377	5	5	5.37	0.640859	1	1	1.07333	0.127017	67.56	67.56	67.6633	8.83545	18.34	18.34	17.63	4.97316	24.59	24.59	22.4733	2.76872	24.5	24.5	29.25	5.61716
LL3-2023-Sept-NG-R3	Sept_2023	2023	September	NG	Protected	A2	in-shore	73.4	73.4			3.66	3.66			14.38	14.38			1.07	1.07			5	5			1	1			58.88	58.88			12.34	12.34			23.49	23.49			27.8	27.8
LL3-2023-Sept-BC-R1	Sept_2023	2023	September	BC	Protected	A1	off-shore	80.34	80.34			3.75	3.75			15.39	15.39			1.55	1.55			7.23	7.23			1.45	1.45			66.67	66.67			13.49	13.49			25.49	25.49			33.34	33.34
LL3-2023-Sept-BC-R2	Sept_2023	2023	September	BC	Protected	A2	off-shore	66.8	66.8			3.96	3.96			11.34	11.34			1.26	1.26			5	5			1	1			73.44	73.44			14.38	14.38			29.33	29.33			36.6	36.6
LL3-2023-Sept-BC-R3	Sept_2023	2023	September	BC	Protected	A2	in-shore	67.45	67.45	71.53	7.6366	3.45	3.45	3.72	0.25632	12.43	12.43	13.0533	2.09572	1.56	1.56	1.45667	0.170392	5	5	5.74333	1.28749	1	1	1.15	0.259808	74.77	74.77	71.6267	4.3438	12.34	12.34	13.4033	1.02276	22.39	22.39	25.7367	3.47657	39.4	39.4	36.4467	3.03291
LL3-2023-Nov-IA-R1	Nov_2023	2023	November	IA	Protected	A1	off-shore	34.5	34.5			5.45	5.45			13.5	13.5			0.94	0.94			5	5			1	1			34.5	34.5			12.6	12.6			45.66	45.66			32.56	32.56
LL3-2023-Nov-IA-R2	Nov_2023	2023	November	IA	Protected	A2	off-shore	26.6	26.6			4.67	4.67			12.4	12.4			1.23	1.23			5	5			1	1			35.7	35.7			11.66	11.66			43.44	43.44			30.66	30.66
LL3-2023-Nov-IA-R3	Nov_2023	2023	November	IA	Protected	A2	in-shore	35.6	35.6	32.2333	4.90951	4.33	4.33	4.81667	0.574224	13.5	13.5	13.1333	0.635085	2.22	2.22	1.46333	0.671143	5	5	5	0	1	1	1	0	38.8	38.8	36.3333	2.21886	13.66	13.66	12.64	1.0006	45.77	45.77	44.9567	1.31462	28.9	28.9	30.7067	1.83045
LL3-2023-Nov-RM-R1	Nov_2023	2023	November	RM	Influenced	A1	off-shore	57.8	57.8			8.77	8.77			14.6	14.6			21.2	21.2			5.67	5.67			2.44	2.44			37.8	37.8			16.5	16.5			245	245			123.6	123.6
LL3-2023-Nov-RM-R2	Nov_2023	2023	November	RM	Influenced	A2	off-shore	62.3	62.3			9.55	9.55			16.5	16.5			19.4	19.4			6.67	6.67			3.44	3.44			42.3	42.3			14.4	14.4			256.6	256.6			156.6	156.6
LL3-2023-Nov-RM-R3	Nov_2023	2023	November	RM	Influenced	A2	in-shore	57.5	57.5	59.2	2.68887	9.77	9.77	9.36333	0.525484	17.4	17.4	16.1667	1.42945	23.4	23.4	21.3333	2.00333	5.33	5.33	5.89	0.696563	3.65	3.65	3.17667	0.646555	54.6	54.6	44.9	8.69655	16.5	16.5	15.8	1.21244	243.4	243.4	248.333	7.2037	148.66	148.66	142.953	17.2242
LL3-2023-Nov-PB-R1	Nov_2023	2023	November	PB	Influenced	A1	off-shore	45.7	45.7			8.66	8.66			12.1	12.1			3.22	3.22			6.75	6.75			2.11	2.11			57.7	57.7			17.64	17.64			233.4	233.4			104.4	104.4
LL3-2023-Nov-PB-R2	Nov_2023	2023	November	PB	Influenced	A2	off-shore	38.6	38.6			7.84	7.84			11.66	11.66			3.98	3.98			5.34	5.34			2.09	2.09			37.6	37.6			15.56	15.56			143.5	143.5			98.66	98.66
LL3-2023-Nov-PB-R3	Nov_2023	2023	November	PB	Influenced	A2	in-shore	36.6	36.6	40.3	4.78226	6.44	6.44	7.64667	1.12256	10.33	10.33	11.3633	0.921539	17.6	17.6	8.26667	8.09183	5.06	5.06	5.71667	0.905778	2.07	2.07	2.09	0.02	32.6	32.6	42.6333	13.2855	13.55	13.55	15.5833	2.0451	142.4	142.4	173.1	52.2242	95.44	95.44	99.5	4.53868
LL3-2023-Nov-ES-R1	Nov_2023	2023	November	ES	Influenced	A1	off-shore	58.6	58.6			7.45	7.45			14.4	14.4			15.4	15.4			6.33	6.33			3.27	3.27			54.7	54.7			22.44	22.44			389	389			245.6	245.6
LL3-2023-Nov-ES-R2	Nov_2023	2023	November	ES	Influenced	A1	in-shore	63.6	63.6			6.66	6.66			18.7	18.7			14.4	14.4			6.43	6.43			3.09	3.09			56.6	56.6			19.6	19.6			432	432			233.5	233.5
LL3-2023-Nov-ES-R3	Nov_2023	2023	November	ES	Influenced	A1	off-shore	62.5	62.5			6.66	6.66			19.5	19.5			13.6	13.6			5.66	5.66			3.29	3.29			53.5	53.5			17.9	17.9			389	389			256.7	256.7
LL3-2023-Nov-ES-R4	Nov_2023	2023	November	ES	Influenced	A1	in-shore	58.55	58.55	59.3417	3.11744	7.06	7.06	6.825	0.364678	21.5	21.5	18.85	2.45418	14.7	14.7	15.3667	1.46788	6.45	6.45	6.07167	0.4264	2.93	2.93	3.025	0.271717	58.7	58.7	55.6333	1.83485	16.8	16.8	18.5733	2.20913	411	411	432.333	45.218	243.5	243.5	252.117	13.5001
LL3-2023-Nov-ES-R5	Nov_2023	2023	November	ES	Influenced	A1	off-shore	57.4	57.4			6.45	6.45			20.5	20.5			17.6	17.6			5.44	5.44			2.55	2.55			54.6	54.6			16.4	16.4			478	478			267.6	267.6
LL3-2023-Nov-ES-R6	Nov_2023	2023	November	ES	Influenced	A1	in-shore	55.4	55.4			6.67	6.67			18.5	18.5			16.5	16.5			6.12	6.12			3.02	3.02			55.7	55.7			18.3	18.3			495	495			265.8	265.8
LL3-2023-Nov-ES-R7	Nov_2023	2023	November	ES	Influenced	A2	off-shore	52.3	52.3			7.34	7.34			17.5	17.5			15.5	15.5			5.49	5.49			3.73	3.73			59.7	59.7			18.55	18.55			433.3	433.3			322.6	322.6
LL3-2023-Nov-ES-R8	Nov_2023	2023	November	ES	Influenced	A2	in-shore	54.56	54.56			7.37	7.37			16.8	16.8			14.5	14.5			5.44	5.44			3.39	3.39			49.8	49.8			21.33	21.33			387.7	387.7			309.7	309.7
LL3-2023-Nov-ES-R9	Nov_2023	2023	November	ES	Influenced	A2	off-shore	62.5	62.5	64.8767	12.5495	5.11	5.11	6.03667	1.08885	15.6	15.6	17.2833	1.56642	12.3	12.3	13.8167	1.26873	7.66	7.66	6.56167	1.13788	2.98	2.98	3.12833	0.360412	58.7	58.7	53.3833	5.03246	20.44	20.44	18.8467	1.75082	420.4	420.4	459.25	56.0349	280.8	280.8	326.617	35.1541
LL3-2023-Nov-ES-R10	Nov_2023	2023	November	ES	Influenced	A2	in-shore	64.5	64.5			5.97	5.97			18.6	18.6			13.5	13.5			7.34	7.34			2.78	2.78			54.7	54.7			18.55	18.55			466.4	466.4			311.5	311.5
LL3-2023-Nov-ES-R11	Nov_2023	2023	November	ES	Influenced	A2	off-shore	68	68			4.87	4.87			15.7	15.7			12.5	12.5			5.67	5.67			3.01	3.01			48.8	48.8			17.54	17.54			523.8	523.8			357.6	357.6
LL3-2023-Nov-ES-R12	Nov_2023	2023	November	ES	Influenced	A2	in-shore	87.4	87.4			5.56	5.56			19.5	19.5			14.6	14.6			7.77	7.77			2.88	2.88			48.6	48.6			16.67	16.67			523.9	523.9			377.5	377.5
LL3-2023-Nov-ES-R13	Nov_2023	2023	November	ES	Influenced	A3	off-shore	65.5	65.5			6.45	6.45			19.7	19.7			15.6	15.6			6.55	6.55			3.84	3.84			46.6	46.6			14.7	14.7			316.5	316.5			309.6	309.6
LL3-2023-Nov-ES-R14	Nov_2023	2023	November	ES	Influenced	A3	in-shore	58.7	58.7	59.08	4.05502	6.78	6.78	6.275	0.854277	20.25	20.25	21.095	1.49578	14.66	14.66	13.63	1.65823	5.94	5.94	6.17	0.585047	3.23	3.23	2.395	1.11475	46.9	46.9	49.5275	2.36111	15.66	15.66	15.9917	1.05373	333.4	333.4	330.517	40.0432	316.6	316.6	326.338	19.271
LL3-2023-Nov-ES-R15	Nov_2023	2023	November	ES	Influenced	A3	off-shore	56.7	56.7			7.44	7.44			19.6	19.6			12.4	12.4			5.33	5.33			1.12	1.12			51.3155	51.3155			17.78	17.78			348.9	348.9			319.77	319.77
LL3-2023-Nov-ES-R16	Nov_2023	2023	November	ES	Influenced	A3	in-shore	54.88	54.88			6.42	6.42			21.5	21.5			14.6	14.6			5.77	5.77			1.23	1.23			49.4495	49.4495			16.55	16.55			398.3	398.3			343.7	343.7
LL3-2023-Nov-ES-R17	Nov_2023	2023	November	ES	Influenced	A3	off-shore	56.4	56.4			5.33	5.33			22.22	22.22			13.4	13.4			6.88	6.88			2.01	2.01			52.4	52.4			15.66	15.66			298.7	298.7			356.7	356.7
LL3-2023-Nov-ES-R18	Nov_2023	2023	November	ES	Influenced	A3	in-shore	62.3	62.3			5.23	5.23			23.3	23.3			11.12	11.12			6.55	6.55			2.94	2.94			50.5	50.5			15.6	15.6			287.3	287.3			311.66	311.66
LL3-2023-Nov-NG-R1	Nov_2023	2023	November	NG	Protected	A1	off-shore	58.8	58.8			2.18	2.18			12.4	12.4			0.88	0.88			5	5			1	1			28.8	28.8			11.5	11.5			34.5	34.5			45.77	45.77
LL3-2023-Nov-NG-R2	Nov_2023	2023	November	NG	Protected	A2	off-shore	65.4	65.4			2.18	2.18			11.3	11.3			1.23	1.23			5	5			1	1			27.6	27.6			9.55	9.55			42.55	42.55			48.96	48.96
LL3-2023-Nov-NG-R3	Nov_2023	2023	November	NG	Protected	A2	in-shore	54.6	54.6	59.6	5.44426	2.18	2.18	2.18	0	12.4	12.4	12.0333	0.635085	1.09	1.09	1.06667	0.176163	5	5	5	0	1	1	1	0	26.7	26.7	27.7	1.05357	9.77	9.77	10.2733	1.068	46.5	46.5	41.1833	6.11562	51.55	51.55	48.76	2.89519
LL3-2023-Nov-BC-R1	Nov_2023	2023	November	BC	Protected	A1	off-shore	53.6	53.6			2.18	2.18			13.5	13.5			1.17	1.17			5	5			1	1			24.5	24.5			10.54	10.54			54.56	54.56			56.89	56.89
LL3-2023-Nov-BC-R2	Nov_2023	2023	November	BC	Protected	A2	off-shore	54.8	54.8			2.18	2.18			12.4	12.4			0.98	0.98			5	5			1	1			22.4	22.4			11.52	11.52			52.66	52.66			67.55	67.55
LL3-2023-Nov-BC-R3	Nov_2023	2023	November	BC	Protected	A2	in-shore	58.7	58.7	55.7	2.66646	2.18	2.18	2.18	0	10.7	10.7	12.2	1.41067	0.87	0.87	1.00667	0.151767	5	5	5	0	1	1	1	0	21.49	21.49	22.7967	1.54371	12.44	12.44	11.5	0.950158	47.66	47.66	51.6267	3.56417	63.66	63.66	62.7	5.39445
S4-2024-Mar-IA-R1	Mar_2024	2024	March	IA	Protected	A1	off-shore	23.67	23.67			2.18	2.18			10	10			0.87	0.87			5	5			1	1			9.88	9.88			2.45	2.45			5.66	5.66			14.56	14.56
S4-2024-Mar-IA-R2	Mar_2024	2024	March	IA	Protected	A2	off-shore	27.83	27.83			2.18	2.18			10	10			0.56	0.56			5	5			1	1			8.45	8.45			3.22	3.22			8.78	8.78			11.56	11.56
S4-2024-Mar-IA-R3	Mar_2024	2024	March	IA	Protected	A2	in-shore	29.45	29.45	26.9833	2.98157	2.18	2.18	2.18	0	10	10	10	0	0.45	0.45	0.626667	0.217792	5	5	5	0	1	1	1	0	9.15	9.15	9.16	0.715052	3.44	3.44	3.03667	0.51984	9.23	9.23	7.89	1.9443	12.33	12.33	12.8167	1.55809
S4-2024-Mar-RM-R1	Mar_2024	2024	March	RM	Influenced	A1	off-shore	38.97	38.97			2.18	2.18			14.5	14.5			4.67	4.67			5	5			2.22	2.22			18.76	18.76			12.22	12.22			20.22	20.22			44.34	44.34
S4-2024-Mar-RM-R2	Mar_2024	2024	March	RM	Influenced	A2	off-shore	33.26	33.26			2.18	2.18			13.7	13.7			6.77	6.77			5	5			2.09	2.09			14.54	14.54			10.18	10.18			18.77	18.77			38.9	38.9
S4-2024-Mar-RM-R3	Mar_2024	2024	March	RM	Influenced	A2	in-shore	35.79	35.79	36.0067	2.86116	2.18	2.18	2.18	0	16.5	16.5	14.9	1.44222	5.56	5.56	5.66667	1.05406	5	5	5	0	2.17	2.17	2.16	0.0655744	16.77	16.77	16.69	2.11114	11.08	11.08	11.16	1.02235	16.55	16.55	18.5133	1.84841	40.56	40.56	41.2667	2.788
S4-2024-Mar-PB-R1	Mar_2024	2024	March	PB	Influenced	A1	off-shore	26.83	26.83			2.18	2.18			10.9	10.9			0.78	0.78			5	5			1.33	1.33			10.55	10.55			5.66	5.66			8.67	8.67			14.56	14.56
S4-2024-Mar-PB-R2	Mar_2024	2024	March	PB	Influenced	A2	off-shore	28.46	28.46			2.18	2.18			13.7	13.7			0.66	0.66			5	5			1.22	1.22			9.67	9.67			4.55	4.55			7.88	7.88			13.45	13.45
S4-2024-Mar-PB-R3	Mar_2024	2024	March	PB	Influenced	A2	in-shore	30.67	30.67	28.6533	1.92729	2.18	2.18	2.18	0	11.3	11.3	11.9667	1.51438	0.43	0.43	0.623333	0.177858	5	5	5	0	1.07	1.07	1.20667	0.130512	8.33	8.33	9.51667	1.11791	4.76	4.76	4.99	0.589661	7.44	7.44	7.99667	0.623244	15.67	15.67	14.56	1.11
S4-2024-Mar-ES-R1	Mar_2024	2024	March	ES	Influenced	A1	off-shore	42.44	42.44			3.45	3.45			21.5	21.5			3.44	3.44			5	5			2.14	2.14			34.23	34.23			23.45	23.45			30.45	30.45			49.67	49.67
S4-2024-Mar-ES-R2	Mar_2024	2024	March	ES	Influenced	A1	in-shore	56.78	56.78			3.09	3.09			19.4	19.4			4.11	4.11			5	5			2.09	2.09			23.55	23.55			18.98	18.98			32.23	32.23			54.34	54.34
S4-2024-Mar-ES-R3	Mar_2024	2024	March	ES	Influenced	A1	off-shore	52.23	52.23	50.75	4.74461	3.15	3.15	3.17833	0.176909	22.5	22.5	21.5333	1.87901	3.23	3.23	3.555	0.449121	5	5	5	0	2.76	2.76	2.37	0.432204	34.56	34.56	34.035	5.48185	22.56	22.56	24.2933	3.41304	28.77	28.77	30.405	1.62626	50.45	50.45	50.69	3.61452
S4-2024-Mar-ES-R4	Mar_2024	2024	March	ES	Influenced	A1	in-shore	52.74	52.74			2.98	2.98			19.7	19.7			3.09	3.09			5	5			3.01	3.01			39.56	39.56			28.66	28.66			32.44	32.44			55.34	55.34
S4-2024-Mar-ES-R5	Mar_2024	2024	March	ES	Influenced	A1	off-shore	50.53	50.53			3.07	3.07			21.6	21.6			4.12	4.12			5	5			2.34	2.34			35.66	35.66			26.77	26.77			29.77	29.77			48.67	48.67
S4-2024-Mar-ES-R6	Mar_2024	2024	March	ES	Influenced	A1	in-shore	49.78	49.78			3.33	3.33			24.5	24.5			3.34	3.34			5	5			1.88	1.88			36.65	36.65			25.34	25.34			28.77	28.77			45.67	45.67
S4-2024-Mar-ES-R7	Mar_2024	2024	March	ES	Influenced	A2	off-shore	45.34	45.34			3.15	3.15			15.6	15.6			3.23	3.23			5	5			2.54	2.54			38.99	38.99			28.56	28.56			28.88	28.88			48.57	48.57
S4-2024-Mar-ES-R8	Mar_2024	2024	March	ES	Influenced	A2	in-shore	43.78	43.78			3.44	3.44			18.8	18.8			4.09	4.09			5	5			3.11	3.11			32.55	32.55			22.77	22.77			25.67	25.67			44.55	44.55
S4-2024-Mar-ES-R9	Mar_2024	2024	March	ES	Influenced	A2	off-shore	40.52	40.52	43.5083	3.35801	3.21	3.21	3.25833	0.28757	15.7	15.7	17.45	1.65015	4.22	4.22	4.07333	0.861711	5	5	5	0	1.51	1.51	1.91167	0.755551	33.88	33.88	36.3283	2.58302	28.53	28.53	29.235	3.7669	24.87	24.87	25.6433	2.00764	44.47	44.47	48.2067	4.60667
S4-2024-Mar-ES-R10	Mar_2024	2024	March	ES	Influenced	A2	in-shore	39.88	39.88			3.44	3.44			16.7	16.7			5.66	5.66			5	5			1.66	1.66			37.55	37.55			29.66	29.66			26.88	26.88			49.88	49.88
S4-2024-Mar-ES-R11	Mar_2024	2024	March	ES	Influenced	A2	off-shore	42.55	42.55			3.55	3.55			18.6	18.6			3.78	3.78			5	5			1.56	1.56			38.44	38.44			32.45	32.45			24.33	24.33			56.43	56.43
S4-2024-Mar-ES-R12	Mar_2024	2024	March	ES	Influenced	A2	in-shore	48.98	48.98			2.76	2.76			19.3	19.3			3.46	3.46			5	5			1.09	1.09			36.56	36.56			33.44	33.44			23.23	23.23			45.34	45.34
S4-2024-Mar-ES-R13	Mar_2024	2024	March	ES	Influenced	A3	off-shore	52.67	52.67			2.89	2.89			20.5	20.5			4.08	4.08			5	5			1.55	1.55			35.67	35.67			17.56	17.56			19.76	19.76			47.8	47.8
S4-2024-Mar-ES-R14	Mar_2024	2024	March	ES	Influenced	A3	in-shore	53.59	53.59			2.92	2.92			21.5	21.5			4.11	4.11			5	5			1.26	1.26			29.66	29.66			18.44	18.44			18.77	18.77			44.33	44.33
S4-2024-Mar-ES-R15	Mar_2024	2024	March	ES	Influenced	A3	off-shore	50.25	50.25	50.39	2.84863	2.96	2.96	2.92833	0.107223	18.6	18.6	20.35	1.14324	3.56	3.56	3.95833	0.474781	5	5	5	0	1.87	1.87	1.405	0.262202	26.77	26.77	27.9767	4.29038	19.4	19.4	16.8467	2.11251	18.63	18.63	19.6967	1.03099	44.23	44.23	42.8217	3.26113
S4-2024-Mar-ES-R16	Mar_2024	2024	March	ES	Influenced	A3	in-shore	51.23	51.23			3.09	3.09			20.7	20.7			3.33	3.33			5	5			1.23	1.23			26.99	26.99			16.67	16.67			19.23	19.23			41.47	41.47
S4-2024-Mar-ES-R17	Mar_2024	2024	March	ES	Influenced	A3	off-shore	45.67	45.67			2.76	2.76			19.4	19.4			4.69	4.69			5	5			1.18	1.18			25.33	25.33			15.44	15.44			20.56	20.56			40.22	40.22
S4-2024-Mar-ES-R18	Mar_2024	2024	March	ES	Influenced	A3	in-shore	48.93	48.93			2.95	2.95			21.4	21.4			3.98	3.98			5	5			1.34	1.34			23.44	23.44			13.57	13.57			21.23	21.23			38.88	38.88
S4-2024-Mar-NG-R1	Mar_2024	2024	March	NG	Protected	A1	off-shore	28.66	28.66			2.18	2.18			10	10			0.55	0.55			5	5			1	1			20.45	20.45			8.56	8.56			10.22	10.22			15.45	15.45
S4-2024-Mar-NG-R2	Mar_2024	2024	March	NG	Protected	A2	off-shore	27.43	27.43	26.4733	2.79081	2.18	2.18	2.18	0	10	10	10	0	0.34	0.34	0.623333	0.326241	5	5	5	0	1	1	1	0	21.34	21.34	18.41	4.32709	5.67	5.67	6.55667	1.73874	9.78	9.78	9.97667	0.223681	14.45	14.45	14.45	1
S4-2024-Mar-NG-R3	Mar_2024	2024	March	NG	Protected	A2	in-shore	23.33	23.33			2.18	2.18			10	10			0.98	0.98			5	5			1	1			13.44	13.44			5.44	5.44			9.93	9.93			13.45	13.45
S4-2024-Mar-BC-R1	Mar_2024	2024	March	BC	Protected	A1	off-shore	28.66	28.66			2.18	2.18			10	10			0.48	0.48			5	5			1	1			12.34	12.34			6.66	6.66			8.56	8.56			11.34	11.34
S4-2024-Mar-BC-R2	Mar_2024	2024	March	BC	Protected	A2	off-shore	24.65	24.65	26.2933	2.10058	2.18	2.18	2.18	0	10	10	10	0	0.56	0.56	0.476667	0.085049	5	5	5	0	1	1	1	0	11.34	11.34	11.8533	0.500533	5.67	5.67	5.85	0.736682	7.34	7.34	7.85333	0.632561	10.89	10.89	10.63	0.869655
S4-2024-Mar-BC-R3	Mar_2024	2024	March	BC	Protected	A2	in-shore	25.57	25.57			2.18	2.18			10	10			0.39	0.39			5	5			1	1			11.88	11.88			5.22	5.22			7.66	7.66			9.66	9.66

## Sheet: PRISM
TSS
	IA		RM		PB		ES1		ES2		ES3		NG		BC		BS
	Mean	SD	Mean	SD	Mean	SD	Mean	SD	Mean	SD	Mean	SD	Mean	SD	Mean	SD	Mean	SD
Apr-21	23.8067	1.65025	39.3333	2.54775	20.18	1.96405	61.1587	8.74377	68.415	10.7833							33.71	1.18731
Jun-21	25.7967	2.11088	36.8467	1.92003	24.85	3.09858	63.4767	11.1125	68.6075	4.24111							39.1667	3.87951
Aug-21	54.83	5.20228	75.47	9.18482	65.0233	14.5243	131.965	6.76096	131.739	10.9939							88.3233	10.4472
Oct-21	27.71	4.45485	66.19	10.655	48.47	7.09746	68.7233	5.64107	80.4412	6.69267							53.76	5.0902
Nov-21	25.7	3.09689	52.4533	2.64394	34.8667	2.5501	75.695	9.11807	73.5687	7.79394							41.9667	6.5373
Dec-21	18.1767	1.59889	29.6767	2.39886	16.9967	3.42818	45.9662	10.3834	43.0012	10.9015							21.3433	2.12524
Nov-22	72.4444	6.00309	64.8489	8.73675	70.03	4.90141	69.4958	6.46637	67.9639	6.56086	73.2267	5.98062	61.44	1.89958	67.03	2.04032
Dec-22	13.9833	0.500033	30.0467	1.35913	19.5433	0.824035	59.3817	7.2492	66.1767	3.80044	62.0117	2.39755	31.51	2.95958	23.1967	1.18576
Feb-23	34.0467	1.62805	42.0267	1.65243	24.69	1.18503	71.2583	4.20252	59.0567	3.70753	51.6217	14.2976	18.7433	0.760614	14.13	4.6287
May-23	71.55	3.19611	69.2667	12.7589	41.1367	2.03866	82.7217	3.84797	84.1033	5.71055	82.218	2.29988	30.7433	3.33437	28.9667	1.0982
Jul-23	17.27	1.4828	27.96	1.53948	22.69	0.900722	57.2567	4.0077	52.8633	6.02917	52.9483	4.43029	18.37	0.955353	22.79	4.14342
Sep-23	79.8667	11.5855	98.5433	3.87498	82.9333	4.53248	205.5	24.5337	209	13.3116	213.167	11.9234	73.5667	4.75219	71.53	7.6366
Nov-23	32.2333	4.90951	59.2	2.68887	40.3	4.78226	59.3417	3.11744	64.8767	12.5495	59.08	4.05502	59.6	5.44426	55.7	2.66646
Mar-24	26.9833	2.98157	36.0067	2.86116	28.6533	1.92729	50.75	4.74461	43.5083	3.35801	50.39	2.84863	26.4733	2.79081	26.2933	2.10058
DBO5
	IA		RM		PB		ES1		ES2		ES3		NG		BC		BS
	Mean	SD	Mean	SD	Mean	SD	Mean	SD	Mean	SD	Mean	SD	Mean	SD	Mean	SD	Mean	SD
Apr-21	2.18	0	3.70667	0.24173	2.18	0	4.95075	1.1176	5.73375	1.3865							5.62333	2.00403
Jun-21	2.18	0	2.18	0	2.18	0	5.60333	1.29151	6.4175	0.781185							5.27333	1.8188
Aug-21	3.76	0.49366	8.92667	0.37581	6.76667	0.438216	7.96375	1.24569	7.74125	0.697269							6.37	0.468081
Oct-21	3.28667	0.241316	9.08	0.251197	5.95	1.20611	6.95111	1.39595	7.11625	1.02905							6.08	1.57134
Nov-21	2.18	0	5.06	0.532259	4.66667	0.574485	3.98875	0.780411	5.18375	1.2385							4.52333	1.04184
Dec-21	2.18	0	4.20667	0.61101	2.18	0	3.96375	0.377205	5.10875	1.12059							4.16667	0.768136
Nov-22	2.18	0	5.78333	0.392471	2.18	0	5.21375	0.186236	4.83333	0.433989	4.38	0.255108	2.18	0	2.18	0
Dec-22	2.18	0	5.87	0.60803	5.50667	0.202073	6.96333	1.02442	6.91167	0.922072	5.38	1.56839	2.18	0	3.63333	0.553655
Feb-23	2.18	0	4.55	0.785048	4.52	1.02621	5.99667	1.82504	5.125	0.925608	4.995	0.907408	2.18	0	2.18	0
May-23	4.1	0.478435	5.55667	0.885005	4.14	0.357911	7.27333	1.37554	5.905	0.787978	6.31	0.599708	2.18	0	2.18	0
Jul-23	2.18	0	2.18	0	2.18	0	5.08	0.476067	4.64	0.608309	4.31333	0.500586	2.6	0.727461	3.23333	1.82443
Sep-23	5.48333	0.762255	5.57667	0.685298	5.13667	0.136504	8.30667	1.38108	8.80667	0.600089	7.255	1.1767	3.77667	0.398037	3.72	0.25632
Nov-23	4.81667	0.574224	9.36333	0.525484	7.64667	1.12256	6.825	0.364678	6.03667	1.08885	6.275	0.854277	2.18	0	2.18	0
Mar-24	2.18	0	2.18	0	2.18	0	3.17833	0.176909	3.25833	0.28757	2.92833	0.107223	2.18	0	2.18	0
DQO5
	IA		RM		PB		ES1		ES2		ES3		NG		BC		BS
	Mean	SD	Mean	SD	Mean	SD	Mean	SD	Mean	SD	Mean	SD	Mean	SD	Mean	SD	Mean	SD
Apr-21	10	0	13.5867	1.05548	10	0	16.65	3.27983	15.92	2.28838							10	0
Jun-21	10	0	13.6467	1.11006	10	0	18.6833	3.35453	23.94	5.09515							13.7067	2.67889
Aug-21	13.1	0.580259	25.06	3.3551	19.0333	0.610765	30.4191	2.29424	29.3862	3.78645							16.48	1.8966
Oct-21	13.0267	1.15487	22.0167	2.63989	12.5733	1.35515	26.9556	4.39194	24.1263	3.72651							15.5867	2.19195
Nov-21	13.7567	1.52821	24.8833	2.765	16.47	2.83	48.8263	3.50628	19.5838	2.60872							15.0267	1.5439
Dec-21	10	0	22.9	3.01164	10	0	18.569	2.14954	19.3575	1.62838							13.4	1.10123
Nov-22	10.8333	0.929157	27.6333	0.802081	14.1	0.52915	35.3875	2.21	33.1167	0.970395	35.9333	1.37792	14.1667	2.17792	14.4	0.953939
Dec-22	10	0	18.2967	2.70936	13.0433	0.525484	20.5817	2.91025	18.49	1.0635	20.888	1.17068	11.8967	1.75044	10	0
Feb-23	10	0	15.2667	3.1703	13.5867	1.02007	22.035	2.77367	17.735	0.999575	19.2933	1.6973	12.3967	1.13178	13.6567	0.39879
May-23	13.2067	0.656836	16.81	1.02533	18.2533	1.67482	24.0033	2.16802	21.125	2.27111	21.636	1.17008	14.9567	2.20826	15.77	1.21503
Jul-23	10	0	12.5633	1.1547	12.1767	0.834286	22.7683	2.56513	26.8233	1.78519	25.555	1.08714	10.7967	1.37987	10.9167	1.58771
Sep-23	14.6267	1.05567	17.7267	3.60187	19.1633	4.17157	27.54	5.65523	27.37	6.09923	27.1633	2.3931	14.3533	1.00027	13.0533	2.09572
Nov-23	13.1333	0.635085	16.1667	1.42945	11.3633	0.921539	18.85	2.45418	17.2833	1.56642	21.095	1.49578	12.0333	0.635085	12.2	1.41067
Mar-24	10	0	14.9	1.44222	11.9667	1.51438	21.5333	1.87901	17.45	1.65015	20.35	1.14324	10	0	10	0
Turbidity
	IA		RM		PB		ES1		ES2		ES3		NG		BC		BS
	Mean	SD	Mean	SD	Mean	SD	Mean	SD	Mean	SD	Mean	SD	Mean	SD	Mean	SD	Mean	SD
Apr-21	0.486667	0.0635085	1.76	0.671342	0.95	0.0754983	2.31375	0.654369	2.20375	0.528879							0.95	0.131149
Jun-21	0.483333	0.0550757	1.55	0.2498	0.736667	0.0802081	1.47222	0.409475	1.995	0.253039							0.94	0.09
Aug-21	0.666667	0.0802081	2.4	0.32078	0.846667	0.090185	2.9155	0.825024	1.39625	0.377735							1.25333	0.38553
Oct-21	0.606667	0.0568624	2.1	0.21166	0.933333	0.0950438	1.88333	0.565663	1.74125	0.341528							1.16667	0.367469
Nov-21	0.483333	0.162583	1.81667	0.672632	0.43	0.02	1.69375	0.462476	1.64625	0.410259							1.21667	0.698737
Dec-21	0.39	0.104403	0.493333	0.0450925	1.24667	0.0763763	0.7825	0.29178	0.8775	0.289865							0.523333	0.120968
Nov-22	1.69667	0.273008	38.9667	3.42394	2.1	0.225167	70.25	5.09145	59.8333	4.86607	53.65	4.1544	1.29333	0.411987	1.36333	0.239653
Dec-22	0.996667	0.335311	5.95667	1.7935	0.93	0.155242	7.80667	1.06129	7.97333	0.943412	7.305	1.03132	0.946667	0.0802081	0.823333	0.145717
Feb-23	0.563333	0.0873689	1.78	0.694622	1.58	0.3005	2.84833	0.296474	2.955	0.674174	3.63	1.05058	1.03	0.0556776	0.783333	0.212211
May-23	0.87	0.0264575	2.68667	0.310698	2.03	0.09	3.39167	0.430415	2.39667	0.188962	3.552	0.33922	1.7	0.415812	1.29667	0.19218
Jul-23	0.953333	0.070946	4.05667	1.19826	0.88	0.05	4.535	0.767327	3.57167	0.50602	4.09833	0.925817	0.893333	0.240278	0.886667	0.40501
Sep-23	1.36333	0.500633	1.83	0.733689	1.45667	0.430155	3.47667	0.859899	2.88333	0.518639	2.21	0.270481	0.973333	0.0907377	1.45667	0.170392
Nov-23	1.46333	0.671143	21.3333	2.00333	8.26667	8.09183	15.3667	1.46788	13.8167	1.26873	13.63	1.65823	1.06667	0.176163	1.00667	0.151767
Mar-24	0.626667	0.217792	5.66667	1.05406	0.623333	0.177858	3.555	0.449121	4.07333	0.861711	3.95833	0.474781	0.623333	0.326241	0.476667	0.085049
Oil and greases
	IA		RM		PB		ES1		ES2		ES3		NG		BC		BS
	Mean	SD	Mean	SD	Mean	SD	Mean	SD	Mean	SD	Mean	SD	Mean	SD	Mean	SD	Mean	SD
Apr-21
Jun-21
Aug-21
Oct-21
Nov-21
Dec-21
Nov-22	5	0	7.88	1.01	6.29667	1.19039	7.2875	0.811132	7.46333	0.713265	7.62833	0.898942	5	0	6.40333	1.23597
Dec-22	5	0	6.38667	0.930878	5.64	0.482183	7.75833	0.824607	7.39	1.69239	7.165	0.80788	5	0	5	0
Feb-23	5	0	5	0	5	0	5	0	5	0	5	0	5	0	5	0
May-23	5	0	6.22	0.618789	6.88	0.687241	8.425	0.5757	8.44833	1.03749	7.37	1.25064	5	0	5	0
Jul-23	5	0	6.44333	0.704651	5	0	6.65833	1.18609	7.335	0.739966	7.85167	0.972223	5.44667	0.773649	5.77667	1.34523
Sep-23	6.15	0.252389	8.35333	1.0304	7.70333	0.64671	8.6	0.81675	8.255	1.04059	8.095	0.623755	5.37	0.640859	5.74333	1.28749
Nov-23	5	0	5.89	0.696563	5.71667	0.905778	6.07167	0.4264	6.56167	1.13788	6.17	0.585047	5	0	5	0
Mar-24	5	0	5	0	5	0	5	0	5	0	5	0	5	0	5	0
HAP
	IA		RM		PB		ES1		ES2		ES3		NG		BC		BS
	Mean	SD	Mean	SD	Mean	SD	Mean	SD	Mean	SD	Mean	SD	Mean	SD	Mean	SD	Mean	SD
Apr-21
Jun-21
Aug-21
Oct-21
Nov-21
Dec-21
Nov-22	1.81	0.439204	4.86	0.417612	2.82667	0.439811	4.33625	0.789103	3.27	0.585491	3.36167	0.6791	1.66333	0.435239	1.80333	0.309246
Dec-22	1	0	1	0	1	0	36.1617	1.84167	1.38167	0.316507	1.33	0.370459	1	0	1	0
Feb-23	1	0	1	0	1	0	1.47333	0.502978	1.92	0.27828	1.665	0.47878	1	0	1	0
May-23	1	0	1	0	1	0	1.37	0.37921	1.61167	0.113915	1.806	0.252646	1	0	1	0
Jul-23	1	0	1	0	1	0	1.91833	0.418732	2.045	0.428054	1.34333	0.184896	1	0	1	0
Sep-23	1	0	1	0	1	0	1.98	0.300932	1.59167	0.24318	1.49167	0.424331	1.07333	0.127017	1.15	0.259808
Nov-23	1	0	3.17667	0.646555	2.09	0.02	3.025	0.271717	3.12833	0.360412	2.395	1.11475	1	0	1	0
Mar-24	1	0	2.16	0.0655744	1.20667	0.130512	2.37	0.432204	1.91167	0.755551	1.405	0.262202	1	0	1	0
Nitrates
	IA		RM		PB		ES1		ES2		ES3		NG		BC		BS
	Mean	SD	Mean	SD	Mean	SD	Mean	SD	Mean	SD	Mean	SD	Mean	SD	Mean	SD	Mean	SD
Apr-21	31.71	4.22501	28.0667	5.03558	21.5867	2.35988	39.3662	4.2317	49.1475	7.16787							32.7567	3.59316
Jun-21	24.68	3.03401	40.6767	1.51302	29.2567	2.96353	56.73	16.988	55.4438	5.185							31.201	2.8168
Aug-21	24.4033	2.77058	58.3767	1.84392	33.69	2.44197	86.4925	10.6547	84.99	11.8766							39.9333	5.01905
Oct-21	30.3433	4.35346	38.2033	1.62666	44.1267	4.05754	48.4411	6.77145	54.09	5.72879							34.09	4.49768
Nov-21	21.6367	11.5688	31.19	3.98275	14.99	1.63025	60.3712	9.21749	62.43	14.4948							31.43	7.44256
Dec-21	22.2933	5.275	13.33	3.58624	18.15	2.43154	30.1988	3.97167	32.7637	3.52751							18.01	1.52542
Nov-22	58.4686	9.20486	60.0236	6.55325	60.6456	3.23204	59.3628	7.22599	52.4041	3.20046	51.3155	1.56122	32.61	2.59409	27.0567	1.54098
Dec-22	6.78	2.08007	12.45	2.05721	9.04	0.523737	21.3267	1.98669	19.82	1.66761	22.635	1.55794	20.2767	1.69175	17	4.93829
Feb-23	4.58667	0.760614	9.48667	0.681934	10.53	0.60918	38.755	1.46699	41.915	3.913	43.33	2.7172	31.8633	1.95219	23.4833	1.90117
May-23	15.2933	2.33669	11.6333	1.31154	11.62	1.79644	49.255	5.91629	47.6567	1.62541	53.652	1.62551	21.49	2.48139	18.2133	1.56628
Jul-23	7.94333	0.854478	13.9067	1.36504	11.8233	0.802766	49.2867	10.4802	45.4283	6.37363	43.9367	5.87836	15.5733	0.767094	12.9867	0.655769
Sep-23	52.5533	5.15194	111.467	9.88197	71.6967	2.46253	129.897	8.52705	129.97	15.9301	137.903	18.9293	67.6633	8.83545	71.6267	4.3438
Nov-23	36.3333	2.21886	44.9	8.69655	42.6333	13.2855	55.6333	1.83485	53.3833	5.03246	49.5275	2.36111	27.7	1.05357	22.7967	1.54371
Mar-24	9.16	0.715052	16.69	2.11114	9.51667	1.11791	34.035	5.48185	36.3283	2.58302	27.9767	4.29038	18.41	4.32709	11.8533	0.500533
Nitrites
	IA		RM		PB		ES1		ES2		ES3		NG		BC		BS
	Mean	SD	Mean	SD	Mean	SD	Mean	SD	Mean	SD	Mean	SD	Mean	SD	Mean	SD	Mean	SD
Apr-21	12.03	1.52974	17.08	3.18019	11.7667	0.929534	19.4738	4.30268	20.4037	1.84739							18.04	1.12743
Jun-21	9.71333	1.08648	14.0933	2.16262	9.33333	0.346458	16.066	2.00055	18.81	4.27166							19.3367	0.985106
Aug-21	16.1633	1.04083	17.25	2.43296	10.9233	1.18424	33.0388	5.85194	35.27	4.12316							21.99	1.4894
Oct-21	17.1733	2.64942	18.5633	1.05874	12.0567	0.53929	20.5989	3.27459	21.09	3.73322							21.6533	1.23557
Nov-21	8.22333	0.990673	12.4633	1.09697	9.71667	0.444672	15.4662	3.42042	15.5175	2.82992							12.2033	3.79648
Dec-21	4.77667	1.49366	11.5867	1.00201	7.77333	1.15993	11.7613	1.86203	15.5112	2.86378							12.3733	3.02586
Nov-22	10.3367	1.06397	55.9806	0.93301	43.3573	32.7636	65.5439	16.1429	52.4041	3.75143	49.916	2.02272	13.6267	1.07584	19.0067	3.39126
Dec-22	3.62667	0.150111	16.8167	2.01604	9.19333	1.14094	28.7867	5.05801	30.3333	3.39227	21.9233	1.96438	6.71667	0.63705	5.93333	0.42194
Feb-23	9.51333	0.135769	11.6333	0.958245	5.57667	2.02268	27.825	2.40512	28.0867	1.47287	24.1173	2.90566	17.08	3.17501	19.7833	1.28827
May-23	6.47667	0.896679	9.61667	1.04567	7.07	1.18773	30.4033	2.09042	30.4867	3.21046	34.118	2.979	12.5333	1.97505	9.33	0.396611
Jul-23	4.51333	0.748955	15.7733	1.41966	10.33	0.926013	22.5133	3.72192	27.5617	3.57208	29.7967	2.0611	10.3667	0.915005	9.53667	0.715565
Sep-23	24.2567	3.5428	20.6467	4.44528	10.9867	1.26753	38.7557	2.83914	40.4433	3.30661	42.0533	5.62912	17.63	4.97316	13.4033	1.02276
Nov-23	12.64	1.0006	15.8	1.21244	15.5833	2.0451	18.5733	2.20913	18.8467	1.75082	15.9917	1.05373	10.2733	1.068	11.5	0.950158
Mar-24	3.03667	0.51984	11.16	1.02235	4.99	0.589661	24.2933	3.41304	29.235	3.7669	16.8467	2.11251	6.55667	1.73874	5.85	0.736682
Ammonia
	IA		RM		PB		ES1		ES2		ES3		NG		BC		BS
	Mean	SD	Mean	SD	Mean	SD	Mean	SD	Mean	SD	Mean	SD	Mean	SD	Mean	SD	Mean	SD
Apr-21	3.79333	0.569239	7.15667	0.249867	4.93333	0.345302	16.9962	3.11223	15.7387	1.79414							8.05333	1.44154
Jun-21	3.47	0.79925	8.39333	0.588756	2.46333	0.509346	18.4489	4.75374	22.4338	5.96406							8.42333	1.01007
Aug-21	5.12	0.593549	11.31	0.97811	8.42667	0.931146	17.8491	4.62283	14.7475	2.4967							6.75667	1.02788
Oct-21	4.83667	0.505008	7.42	0.96535	3.63333	0.791223	13.0404	3.20959	14.1725	2.3244							8.73333	0.864079
Nov-21	2.91667	0.595427	2.32333	0.440606	3.63	0.612862	14.911	4.15475	10.2196	2.62653							4.79667	0.440946
Dec-21	2.84667	0.422177	4.84667	0.611583	3.07333	0.732416	12.7737	2.76214	12.4663	3.1177							4.47667	0.945533
Nov-22	11.5533	0.888219	101.857	2.95273	87.9633	2.05559	132.021	9.00309	118.603	2.18833	119.725	7.12586	15.7767	3.39177	13.9567	0.459819
Dec-22	8.14667	0.517816	14.5933	1.10151	6.62667	1.85974	22.09	1.13344	22.0567	1.66943	19.59	1.97723	10	1.42084	7.43	0.4
Feb-23	12.2167	1.15993	18.18	2.38388	8.73333	0.534821	35.2083	2.57061	33.2967	4.17628	24.0767	3.08313	14.9767	3.49429	14.25	0.505668
May-23	23.3833	6.32434	36.88	5.7115	47.1533	2.03227	49.51	6.3728	36.8017	3.64609	30.816	4.86471	21.1567	1.92962	17.0067	1.52753
Jul-23	7.89	1.9443	11.4467	0.934041	6.62	0.840179	23.3033	3.55112	20.8583	1.67904	20.385	1.35767	8.33667	1.00002	6.33667	0.406735
Sep-23	19.5633	1.41966	17.6167	0.335012	14.3267	0.517333	37.5	4.41715	41.0217	1.1871	34.803	3.0747	22.4733	2.76872	25.7367	3.47657
Nov-23	44.9567	1.31462	248.333	7.2037	173.1	52.2242	432.333	45.218	459.25	56.0349	330.517	40.0432	41.1833	6.11562	51.6267	3.56417
Mar-24	7.89	1.9443	18.5133	1.84841	7.99667	0.623244	30.405	1.62626	25.6433	2.00764	19.6967	1.03099	9.97667	0.223681	7.85333	0.632561
Phosphates
	IA		RM		PB		ES1		ES2		ES3		NG		BC		BS
	Mean	SD	Mean	SD	Mean	SD	Mean	SD	Mean	SD	Mean	SD	Mean	SD	Mean	SD	Mean	SD
Apr-21	19.4833	2.48339	67.9467	7.78187	12.7367	0.561278	40.0079	5.58757	57.5213	11.4099							66.1367	6.4804
Jun-21	20.57	2.0104	32.6333	11.564	39.45	4.49508	33.9622	14.661	39.7862	2.61238							27.18	15.7628
Aug-21	10.8567	1.3456	13.25	0.711407	10.6033	1.0321	18.6537	1.90649	17.4337	2.30431							14.9367	3.63803
Oct-21	5.04333	1.65113	10.47	0.31	4.71667	0.545008	23.1667	5.50955	18.9666	1.27787							16.0333	4.16173
Nov-21	18.5433	1.25285	9.14	0.580259	12.3	1.99592	102.561	35.3606	72.0325	9.11584							30.3033	1.91014
Dec-21	17.8667	3.18604	13.2133	0.490951	12.92	2.02007	40.04	6.79188	38.4125	4.26003							29.8867	2.93573
Nov-22	46.2933	3.09248	346.541	10.8934	340.252	23.2683	352.83	39.8658	341.038	28.8855	330.818	26.9598	38.3733	4.60284	51.6933	2.46244
Dec-22	6.55333	1.27379	11.2767	1.04261	9.55	0.635925	31.2383	2.15765	30.7617	2.62146	32.5833	3.56429	11.6667	1.52975	9.33333	0.340049
Feb-23	19.01	3.18075	30.41	12.029	19.0633	0.159478	54.9833	2.64882	54.7967	2.03192	51.17	2.19553	22.1433	2.49083	20.8867	1.37642
May-23	13.4667	0.925113	17.4633	2.92096	19.2	3.06064	36.7217	11.3727	40.6533	7.27842	53.256	4.73715	20.5033	3.06007	31.32	4.75486
Jul-23	13.9567	1.46766	26.9933	2.08167	13.8767	1.25385	48.0683	6.08448	36.4567	5.94132	46.27	2.52223	17.44	1	17.6133	5.00764
Sep-23	15.2133	2.31399	14.7567	3.15608	16.9933	1.52333	30.9767	5.12899	31.85	3.33392	38.6317	2.96697	29.25	5.61716	36.4467	3.03291
Nov-23	30.7067	1.83045	142.953	17.2242	99.5	4.53868	252.117	13.5001	326.617	35.1541	326.338	19.271	48.76	2.89519	62.7	5.39445
Mar-24	12.8167	1.55809	41.2667	2.788	14.56	1.11	50.69	3.61452	48.2067	4.60667	42.8217	3.26113	14.45	1	10.63	0.869655

## Sheet: Matrix FQ
	LL-2021-Apr-ES1-R1	LL-2021-Apr-ES1-R2	LL-2021-Apr-ES1-R3	LL-2021-Apr-ES1-R4	LL-2021-Apr-ES1-R5	LL-2021-Apr-ES1-R6	LL-2021-Apr-ES1-R7	LL-2021-Apr-ES1-R8	LL-2021-Apr-ES2-R1	LL-2021-Apr-ES2-R2	LL-2021-Apr-ES2-R3	LL-2021-Apr-ES2-R4	LL-2021-Apr-ES2-R5	LL-2021-Apr-ES2-R6	LL-2021-Apr-ES2-R7	LL-2021-Apr-ES2-R8	LL-2021-Apr-BS-R1	LL-2021-Apr-BS-R2	LL-2021-Apr-BS-R3	LL-2021-Apr-IA-R1	LL-2021-Apr-IA-R2	LL-2021-Apr-IA-R3	LL-2021-Apr-PB-R1	LL-2021-Apr-PB-R2	LL-2021-Apr-PB-R3	LL-2021-Apr-RM-R1	LL-2021-Apr-RM-R2	LL-2021-Apr-RM-R3	LL-2021-Jun-ES1-R1	LL-2021-Jun-ES1-R2	LL-2021-Jun-ES1-R3	LL-2021-Jun-ES1-R4	LL-2021-Jun-ES1-R5	LL-2021-Jun-ES1-R6	LL-2021-Jun-ES1-R7	LL-2021-Jun-ES1-R8	LL-2021-Jun-ES2-R1	LL-2021-Jun-ES2-R2	LL-2021-Jun-ES2-R3	LL-2021-Jun-ES2-R4	LL-2021-Jun-ES2-R5	LL-2021-Jun-ES2-R6	LL-2021-Jun-ES2-R7	LL-2021-Jun-ES2-R8	LL-2021-Jun-BS-R1	LL-2021-Jun-BS-R2	LL-2021-Jun-BS-R3	LL-2021-Jun-IA-R1	LL-2021-Jun-IA-R2
TSS	56.74	73.4	55.5	60.34	48.94	55.58	66.44	72.33	82.34	78.43	56.44	56.44	67.43	76.45	56.45	73.34	34.35	32.34	34.44	23.34	25.64	22.44	18.48	19.73	22.33	42.23	38.33	37.44	74.5	67.44	65.38	63.43	60.47	58.98	72.32	71.33	74.48	73.49	64.55	62.33	69.37	70.83	67.35	66.46	43.34	38.49	35.67	27.28	26.73
DBO5	4.67	5.66	7.44	4.55	4.456	3.94	4.33	4.56	4.22	3.67	5.87	6.67	7.55	6.67	6.56	4.66	5.77	7.55	3.55	2.18	2.18	2.18	2.18	2.18	2.18	3.45	3.93	3.74	6.74	7.33	5.47	4.95	3.74	5.75	5.84	6.87	6.87	5.47	5.59	6.95	7.33	6.34	7.22	5.57	7.37	4.33	4.12	2.18	2.18
DQO	21.23	17.34	14.55	13.23	12.23	15.6	18.9	20.12	12.44	13.55	14.93	18.33	18.94	17.5	16.34	15.33	10	10	10	10	10	10	10	10	10	14.66	13.55	12.55	18.34	22.34	23.34	21.27	18.37	17.38	15.73	18.83	18.83	22.39	21.27	23.37	34.48	28.4	22.33	20.45	11.23	13.34	16.55	10	10
Turbidity	3.22	2.23	1.27	2.23	3.22	2.29	2.23	1.82	1.92	2.2	2.93	1.83	1.29	2.23	2.48	2.75	1.09	0.93	0.83	0.45	0.56	0.45	0.88	0.94	1.03	2.33	1.93	1.02	1.23	2.23	1.84	1.23	1.26	1.9	1.28	1.26	2.02	2.25	1.98	1.43	2.2	2.03	2.12	1.93	0.85	0.94	1.03	0.54	0.48
Oils_greases
HAP
Nitrates	34.5	35.58	44.44	40.45	35.55	37.78	40.85	45.78	54.4	53.34	49.47	39.48	52.3	59.3	45.45	39.44	36.54	29.39	32.34	36.45	30.34	28.34	23.44	22.39	18.93	33.43	27.33	23.44	47.5	39.45	55.45	72.4	73.48	68.94	66.47	63.44	62.39	61.33	58.43	55.33	48.94	49.4	56.37	51.36	34.353	30.32	28.93	21.74	24.5
Nitrites	24.56	24.3	23.33	18.92	14.53	13.44	17.38	19.33	18.43	18.43	19.45	22.3	21.23	23.54	20.48	19.37	19.34	17.45	17.33	12.43	10.34	13.32	11.23	12.84	11.23	18.48	19.32	13.44	15.36	13.34	16.47	19.37	18.36	16.364	16.55	15.34	12.38	12.44	18.47	19.38	23.38	22.84	20.37	21.22	20.33	19.32	18.36	10.93	9.37
Ammonia	12.22	14.34	18.3	19.34	22.3	17.3	15.43	16.74	14.34	18.93	17.45	16.33	15.53	14.34	13.49	15.5	9.33	8.34	6.49	3.44	4.45	3.49	4.55	5.22	5.03	7.43	7.1	6.94	21.27	22.34	20.46	19.37	18.47	16.37	18.37	22.45	20.56	12.74	19.64	18.37	23.64	26.57	25.58	32.37	9.37	8.54	7.36	4.33	3.33
Phosphates	34.37	39.34	45.84	32.383	36.83	39.43	43.34	48.53	39.44	49.5	53.34	78.3	64.33	60.34	54.59	60.33	72.3	66.73	59.38	22.2	18.92	17.33	13.34	12.23	12.64	59.04	73.43	71.37	26.74	25.64	27.88	29.47	27.83	24.5	34.5	37.73	36.53	38.49	39.47	42.39	40.93	38.65	37.49	44.34	45.37	18.64	17.53	18.48	22.49
Season	LL	LL	LL	LL	LL	LL	LL	LL	LL	LL	LL	LL	LL	LL	LL	LL	LL	LL	LL	LL	LL	LL	LL	LL	LL	LL	LL	LL	LL	LL	LL	LL	LL	LL	LL	LL	LL	LL	LL	LL	LL	LL	LL	LL	LL	LL	LL	LL	LL
Year	2021	2021	2021	2021	2021	2021	2021	2021	2021	2021	2021	2021	2021	2021	2021	2021	2021	2021	2021	2021	2021	2021	2021	2021	2021	2021	2021	2021	2021	2021	2021	2021	2021	2021	2021	2021	2021	2021	2021	2021	2021	2021	2021	2021	2021	2021	2021	2021	2021
Season-Year	LL-2021	LL-2021	LL-2021	LL-2021	LL-2021	LL-2021	LL-2021	LL-2021	LL-2021	LL-2021	LL-2021	LL-2021	LL-2021	LL-2021	LL-2021	LL-2021	LL-2021	LL-2021	LL-2021	LL-2021	LL-2021	LL-2021	LL-2021	LL-2021	LL-2021	LL-2021	LL-2021	LL-2021	LL-2021	LL-2021	LL-2021	LL-2021	LL-2021	LL-2021	LL-2021	LL-2021	LL-2021	LL-2021	LL-2021	LL-2021	LL-2021	LL-2021	LL-2021	LL-2021	LL-2021	LL-2021	LL-2021	LL-2021	LL-2021
Month	Apr	Apr	Apr	Apr	Apr	Apr	Apr	Apr	Apr	Apr	Apr	Apr	Apr	Apr	Apr	Apr	Apr	Apr	Apr	Apr	Apr	Apr	Apr	Apr	Apr	Apr	Apr	Apr	Jun	Jun	Jun	Jun	Jun	Jun	Jun	Jun	Jun	Jun	Jun	Jun	Jun	Jun	Jun	Jun	Jun	Jun	Jun	Jun	Jun
Station	ES1	ES1	ES1	ES1	ES1	ES1	ES1	ES1	ES2	ES2	ES2	ES2	ES2	ES2	ES2	ES2	BS	BS	BS	IA	IA	IA	PB	PB	PB	RM	RM	RM	ES1	ES1	ES1	ES1	ES1	ES1	ES1	ES1	ES2	ES2	ES2	ES2	ES2	ES2	ES2	ES2	BS	BS	BS	IA	IA
[truncated: 383 more columns]

## Sheet: Estadistica FQ
Análisis estadítico multivariado
Factores	Niveles		Hipótesis	Ho	Los centroides (medias multivariadas) en los grupos son idénticos en el espacio multivariado (matriz de distancia).
Época	Seca
	Lluviosa
Época-año	Seca-2021			Ha	Los centroides en los grupos son diferentes en el espacio multivariado. Hay diferencias significativas en los centroides multivariados de al menos uno de los grupos.
	Seca-2022
	Seca-2023
	Seca-2024
	Lluviosa-2021
	Lluviosa-2022		Interpretación	Decisión
	Lluviosa-2023		p<0.05***	Rechazar Ho, Aceptar Ha
Estación	IA (Isla Aguja)		p>0.05	Aceptar Ho, Rechazar Ha
	RM (Río Manzanares)
	PB (Playa Blanca)
	ES (Emisario)
	NG (Neguanje)
	BC (Bahía Concha)
	BS (Bahía Santa Marta)
PERMANOVA 1 (main)
Datos	Análisis de correlación (Draftsman plot)	Transformación	Nomalización	Análisis de Similitud	PERMANOVA main test	Factores
Ambientales	No hay redundancia	Log (X+1)	Si	Distancia Euclidiana	Error Tipo III; Residuos bajo el modelo completo	Época-año; Estación
Fuente	Grados de libertad	Pseudo-F	Valor-p	Post-hoc	Decisión
Época-año	6	46.41	0.001	0.001	Rechazar Ho; Hay differencias significativas entre estaciones de muestreo y entre épocas climáticas a lo largo de los años con relación a las variables fisicoquímicas evaluadas
Estación	8	43.03	0.001	0.001
Época-añoXEstación	37	2.42	0.001	0.001
Total	431
PERMANOVA 2 (pair-wise)
Época Seca 2021
Grupo	t	Valor-p	Post-hoc
ES, BS	3.77	0.001	0.001
ES, IA	7.04	0.001	0.001
ES, PB	7.59	0.001	0.001
ES, RM	3.04	0.001	0.001
BS, IA	3.42	0.002	0.002
BS, PB	4.02	0.001	0.002
BS, RM	1.73	0.084	-
IA, PB	1.55	0.119	-
IA, RM	3.36	0.003	0.001
PB, RM	3.66	0.001	0.002
Época Lluviosa 2021
Grupo	t	Valor-p	Post-hoc
ES, BS	3.83	0.001	0.001
ES, IA	7.33	0.001	0.001
ES, PB	5.55	0.001	0.001
ES, RM	2.94	0.001	0.001
BS, IA	3.43	0.001	0.001
BS, PB	1.99	0.01	0.019
BS, RM	1.63	0.048	0.065
IA, PB	1.62	0.069	-
IA, RM	3.94	0.001	0.001
PB, RM	2.11	0.023	0.02
Época Seca 2022
Grupo	t	Valor-p	Post-hoc
ES, IA	5.08	0.001	0.001
ES, PB	3.48	0.015	0.001
ES, RM	1.94	0.02	0.058
ES, NG	3.74	0.015	0.001
ES, BC	3.87	0.014	0.001
IA, PB	7	0.001	0.001
IA, RM	8.52	0.001	0.001
IA, NG	5.69	0.001	0.001
IA, BC	4.36	0.001	0.002
PB, RM	5.07	0.001	0.001
PB, NG	7.02	0.001	0.001
PB, BC	4.01	0.001	0.002
RM, NG	6.78	0.001	0.001
RM, BC	5.89	0.001	0.001
NG, BC	2.92	0.001	0.005
Época Lluviosa 2022
Grupo	t	Valor-p	Post-hoc
ES, IA	18.03	0.001	0.001
ES, PB	10.47	0.001	0.001
ES, RM	2.84	0.005	0.001
ES, NG	16.77	0.001	0.001
ES, BC	16.3	0.001	0.001
IA, PB	4.85	0.001	0.002
IA, RM	17.36	0.001	0.001
IA, NG	3.04	0.001	0.004
IA, BC	4.65	0.001	0.001
PB, RM	5.43	0.001	0.001
PB, NG	4.47	0.001	0.003
PB, BC	4.25	0.001	0.006
RM, NG	14.44	0.001	0.001
RM, BC	16.09	0.001	0.001
NG, BC	1.76	0.001	0.077
Época Seca 2023
Grupo	t	Valor-p	Post-hoc
ES, IA	9.26	0.001	0.001
ES, PB	7.54	0.001	0.001
ES, RM	5.31	0.001	0.001
ES, NG	6.42	0.001	0.001
ES, BC	6.98	0.001	0.001
IA, PB	5.01	0.001	0.001
IA, RM	4.2	0.001	0.004
IA, NG	9.68	0.001	0.001
IA, BC	7.67	0.001	0.001
PB, RM	2.51	0.001	0.021
PB, NG	5.67	0.001	0.001
PB, BC	5.26	0.001	0.001
RM, NG	4.86	0.001	0.001
RM, BC	4.65	0.001	0.001
NG, BC	1.75	0.001	0.082
Época Lluviosa 2023
Grupo	t	Valor-p	Post-hoc
ES, IA	5.18	0.001	0.001
ES, PB	4.12	0.001	0.001
ES, RM	2.89	0.001	0.001
ES, NG	5.22	0.001	0.001
ES, BC	4.9	0.001	0.001
IA, PB	0.92	0.446	-
IA, RM	1.79	0.027	0.034
IA, NG	1.35	0.175	-
IA, BC	1.33	0.123	-
PB, RM	1.02	0.34	-
PB, NG	1.49	0.094	-
PB, BC	1.19	0.246	-
RM, NG	2.19	0.007	0.007
RM, BC	1.69	0.039	0.049
NG, BC	0.92	0.5	-
Época Seca 2024
Grupo	t	Valor-p	Post-hoc
ES, IA	4.52	0.009	0.001
ES, PB	3.86	0.017	0.001
ES, RM	1.9	0.02	0.059
ES, NG	3.54	0.012	0.001
ES, BC	3.99	0.018	0.002
IA, PB	2.35	0.001	0.017
IA, RM	9.19	0.001	0.001
IA, NG	3.42	0.001	0.005
IA, BC	3.44	0.001	0.012
PB, RM	7.31	0.001	0.001
PB, NG	2.61	0.001	0.012
PB, BC	2.35	0.001	0.027
RM, NG	5.83	0.001	0.001
RM, BC	9.79	0.001	0.001
NG, BC	1.94	0.094	-
SIMPER 1 Season-Year (contribución de cada variable en las diferencias)					SIMPER 2 Station (contribución de cada variable en las diferencias)

## Sheet: COD-BOD
Sampling site	Date	COD	BOD	COD/BOD
S1-2021-Apr-ES-R3	Apr_2021	16.65	4.95075	3.36313
S1-2021-Apr-ES-R12	Apr_2021	15.92	5.73375	2.77654
S1-2021-Apr-BS-R2	Apr_2021	10	5.62333	1.7783
S1-2021-Apr-IA-R2	Apr_2021	10	2.18	4.58716
S1-2021-Apr-PB-R2	Apr_2021	10	2.18	4.58716
S1-2021-Apr-RM-R2	Apr_2021	13.5867	3.70667	3.66547
LL1-2021-Jun-ES-R3	June_2021	18.6833	5.60333	3.33432
LL1-2021-Jun-ES-R12	June_2021	23.94	6.4175	3.73042
LL1-2021-Jun-BS-R2	June_2021	13.7067	5.27333	2.59924
LL1-2021-Jun-IA-R2	June_2021	10	2.18	4.58716
LL1-2021-Jun-PB-R2	June_2021	10	2.18	4.58716
LL1-2021-Jun-RM-R2	June_2021	13.6467	2.18	6.25994
LL1-2021-Aug-ES-R2	Aug_2021	30.4191	7.96375	3.8197
LL1-2021-Aug-ES-R11	Aug_2021	29.3862	7.74125	3.79606
LL1-2021-Aug-BS-R1	Aug_2021	16.48	6.37	2.58713
LL1-2021-Aug-IA-R1	Aug_2021	13.1	3.76	3.48404
LL1-2021-Aug-PB-R1	Aug_2021	19.0333	6.76667	2.81281
LL1-2021-Aug-RM-R1	Aug_2021	25.06	8.92667	2.80732
LL1-2021-Oct-ES-R3	Oct_2021	26.9556	6.95111	3.87788
LL1-2021-Oct-ES-R12	Oct_2021	24.1263	7.11625	3.3903
LL1-2021-Oct-BS-R2	Oct_2021	15.5867	6.08	2.5636
LL1-2021-Oct-IA-R2	Oct_2021	13.0267	3.28667	3.96349
LL1-2021-Oct-PB-R2	Oct_2021	12.5733	5.95	2.11317
LL1-2021-Oct-RM-R2	Oct_2021	22.0167	9.08	2.42474
LL1-2021-Nov-ES-R3	Nov_2021	48.8263	3.98875	12.241
LL1-2021-Nov-ES-R12	Nov_2021	19.5838	5.18375	3.77791
LL1-2021-Nov-BS-R2	Nov_2021	15.0267	4.52333	3.32203
LL1-2021-Nov-IA-R2	Nov_2021	13.7567	2.18	6.3104
LL1-2021-Nov-PB-R2	Nov_2021	16.47	4.66667	3.52929
LL1-2021-Nov-RM-R2	Nov_2021	24.8833	5.06	4.91765
S2-2021-Dec-ES-R2	Dec_2021	18.569	3.96375	4.68471
S2-2021-Dec-ES-R11	Dec_2021	19.3575	5.10875	3.78909
S2-2021-Dec-BS-R1	Dec_2021	13.4	4.16667	3.216
S2-2021-Dec-IA-R1	Dec_2021	10	2.18	4.58716
S2-2021-Dec-PB-R1	Dec_2021	10	2.18	4.58716
S2-2021-Dec-RM-R1	Dec_2021	22.9	4.20667	5.44374
LL2-2022-Nov-IA-R2	Nov_2022	10.8333	2.18	4.96942
LL2-2022-Nov-RM-R2	Nov_2022	27.6333	5.78333	4.7781
LL2-2022-Nov-PB-R2	Nov_2022	14.1	2.18	6.46789
LL2-2022-Nov-ES-R4	Nov_2022	35.3875	5.21375	6.78734
LL2-2022-Nov-ES-R9	Nov_2022	33.1167	4.83333	6.85172
LL2-2022-Nov-ES-R14	Nov_2022	35.9333	4.38	8.20396
LL2-2022-Nov-NG-R2	Nov_2022	14.1667	2.18	6.49847
LL2-2022-Nov-BC-R2	Nov_2022	14.4	2.18	6.6055
S3-2022-Dec-IA-R2	Dec_2022	10	2.18	4.58716
S3-2022-Dec-RM-R2	Dec_2022	18.2967	5.87	3.11698
S3-2022-Dec-PB-R2	Dec_2022	13.0433	5.50667	2.36864
S3-2022-Dec-ES-R3	Dec_2022	20.5817	6.96333	2.95572
S3-2022-Dec-ES-R8	Dec_2022	18.49	6.91167	2.67519
S3-2022-Dec-ES-R13	Dec_2022	20.888	5.38	3.88253
S3-2022-Dec-NG-R1	Dec_2022	11.8967	2.18	5.45719
S3-2022-Dec-BC-R1	Dec_2022	10	3.63333	2.75229
S3-2023-Feb-IA-R1	Feb_2023	10	2.18	4.58716
S3-2023-Feb-RM-R1	Feb_2023	15.2667	4.55	3.35531
S3-2023-Feb-PB-R1	Feb_2023	13.5867	4.52	3.0059
S3-2023-Feb-ES-R2	Feb_2023	22.035	5.99667	3.67454
S3-2023-Feb-ES-R7	Feb_2023	17.735	5.125	3.46049
S3-2023-Feb-ES-R12	Feb_2023	19.2933	4.995	3.86253
S3-2023-Feb-NG-R2	Feb_2023	12.3967	2.18	5.68654
S3-2023-Feb-BC-R2	Feb_2023	13.6567	2.18	6.26453
LL3-2023-May-IA-R2	May_2023	13.2067	4.1	3.22114
LL3-2023-May-RM-R2	May_2023	16.81	5.55667	3.02519
LL3-2023-May-PB-R2	May_2023	18.2533	4.14	4.40902
LL3-2023-May-ES-R3	May_2023	24.0033	7.27333	3.30018
LL3-2023-May-ES-R8	May_2023	21.125	5.905	3.57748
LL3-2023-May-ES-R16	May_2023	21.636	6.31	3.42884
LL3-2023-May-NG-R1	May_2023	14.9567	2.18	6.86086
LL3-2023-May-BC-R1	May_2023	15.77	2.18	7.23394
LL3-2023-Jul-IA-R1	July_2023	10	2.18	4.58716
LL3-2023-Jul-RM-R1	July_2023	12.5633	2.18	5.763
LL3-2023-Jul-PB-R2	July_2023	12.1767	2.18	5.58563
LL3-2023-Jul-ES-R4	July_2023	22.7683	5.08	4.48196
LL3-2023-Jul-ES-R9	July_2023	26.8233	4.64	5.78089
LL3-2023-Jul-ES-R17	July_2023	25.555	4.31333	5.92465
LL3-2023-Jul-NG-R2	July_2023	10.7967	2.6	4.15256
LL3-2023-Jul-BC-R2	July_2023	10.9167	3.23333	3.37629
LL3-2023-Sept-IA-R2	Sept_2023	14.6267	5.48333	2.66748
LL3-2023-Sept-RM-R2	Sept_2023	17.7267	5.57667	3.17872
LL3-2023-Sept-PB-R2	Sept_2023	19.1633	5.13667	3.73069
LL3-2023-Sept-ES-R3	Sept_2023	27.54	8.30667	3.31541
LL3-2023-Sept-ES-R8	Sept_2023	27.37	8.80667	3.10787
LL3-2023-Sept-ES-R13	Sept_2023	27.1633	7.255	3.74408
LL3-2023-Sept-NG-R2	Sept_2023	14.3533	3.77667	3.80053
LL3-2023-Sept-BC-R3	Sept_2023	13.0533	3.72	3.50896
LL3-2023-Nov-IA-R3	Nov_2023	13.1333	4.81667	2.72664
LL3-2023-Nov-RM-R3	Nov_2023	16.1667	9.36333	1.72659
LL3-2023-Nov-PB-R3	Nov_2023	11.3633	7.64667	1.48605
LL3-2023-Nov-ES-R4	Nov_2023	18.85	6.825	2.7619
LL3-2023-Nov-ES-R9	Nov_2023	17.2833	6.03667	2.86306
LL3-2023-Nov-ES-R14	Nov_2023	21.095	6.275	3.36175
LL3-2023-Nov-NG-R3	Nov_2023	12.0333	2.18	5.51988
LL3-2023-Nov-BC-R3	Nov_2023	12.2	2.18	5.59633
S4-2024-Mar-IA-R3	Mar_2024	10	2.18	4.58716
S4-2024-Mar-RM-R3	Mar_2024	14.9	2.18	6.83486
S4-2024-Mar-PB-R3	Mar_2024	11.9667	2.18	5.4893
S4-2024-Mar-ES-R3	Mar_2024	21.5333	3.17833	6.77504
S4-2024-Mar-ES-R9	Mar_2024	17.45	3.25833	5.3555
S4-2024-Mar-ES-R15	Mar_2024	20.35	2.92833	6.94935
S4-2024-Mar-NG-R2	Mar_2024	10	2.18	4.58716
S4-2024-Mar-BC-R2	Mar_2024	10	2.18	4.58716
