# Supplementary material for: Physicochemical water quality in coastal marine ecosystems: spatiotemporal variation between protected and disturbed areas
Source: PeerJ. 2026 Mar 19;14:e20855. doi: 10.7717/peerj.20855 (PMC13006004; doi:10.7717/peerj.20855)
Supplement: Supplemental Information 13 [file peerj-14-20855-s013.xlsx]

## Sheet: Datos ICAM General
Site	Seasons	Oxigeno mg/L	pH	SST mg/L	DBO5 mg/L O2	CTE NMP/100 ml	Nitratos µg NO3 /L	Fosfatos µg PO4 /L	X_DO	X_PH	LN(SST)	X_SST	X_DBO	X_CTE	X_NO3	X_PO4	ICAM
PB	Rainy	5.26667	8.46333	70.03	2.18	166	60.6456	340.252	66.5903	76.107	4.24892	44.3712	1.72323	59.0074	26.5777	0.00191945	7.45706
PB	Dry	5.36	8.54	19.5433	5.50667	91	9.04	9.55	68.0314	72.5305	2.97263	81.3325	4.71336	70.5287	96.1867	105.366	53.0974
PB	Dry	6.14	8.43667	24.69	4.52	156	10.53	19.0633	80.0746	77.3511	3.2064	74.5627	6.94433	60.1983	92.6802	76.9763	53.4854
PB	Rainy	5.53	8.19	41.1367	4.14	83	11.62	19.2	70.6562	88.8583	3.7169	59.7786	51.2509	72.2924	90.1962	76.6299	70.6375
PB	Rainy	5.56333	8.23867	22.69	2.18	95	11.8233	13.8767	71.1709	86.588	3.12192	77.0091	2.51312	69.7042	89.7403	91.3462	48.2141
PB	Rainy	6.14333	8.19333	82.9333	5.13667	117	71.6967	16.9933	80.1261	88.7028	4.41804	39.4736	0.194335	65.712	20.1789	82.4183	26.0603
PB	Rainy	3.70667	8.23333	40.3	7.64667	551	42.6333	99.5	42.5039	86.8368	3.69635	60.3737	51.2509	36.013	41.6379	5.41454	36.4927
PB	Dry	4.14667	8.215	28.6533	2.18	126	9.51667	14.56	49.2975	87.692	3.35527	70.2514	1.2996	64.2916	95.0508	89.3094	40.1834
RM	Rainy	5.24667	8.33333	64.8489	5.78333	385	60.0236	346.541	66.2815	82.1717	4.17206	46.5971	1.18967	42.8838	26.9929	0.0015597	6.6461
RM	Dry	5.07667	8.42	30.0467	5.87	119	12.45	11.2767	63.6567	78.1286	3.40275	68.8763	4.57135	65.3871	88.3495	99.5298	50.0634
RM	Dry	5.44	8.22	42.0267	4.55	176	9.48667	30.41	69.2666	87.4588	3.7383	59.1587	1.63756	57.8863	95.1219	52.9346	39.2645
RM	Rainy	5.25333	8.12	69.2667	5.55667	105	11.6333	17.4633	66.3845	92.1239	4.23796	44.6886	51.2509	67.786	90.1663	81.1498	67.1881
RM	Rainy	5.61	8.21733	27.96	2.18	161	13.9067	26.9933	71.8914	87.5832	3.33077	70.9608	1.6045	59.5936	85.1994	59.2525	40.8638
RM	Rainy	6.20333	8.25667	98.5433	5.57667	99	111.467	14.7567	81.0525	85.7482	4.5905	34.4792	0.0337482	68.9138	7.4888	88.7317	18.2555
RM	Rainy	3.99333	8.22	59.2	9.36333	493	44.9	142.953	46.9301	87.4588	4.08092	49.2365	51.2509	38.1447	39.3508	1.29063	29.441
RM	Dry	4.14667	8.17867	36.0067	2.18	267	16.69	41.2667	49.2975	89.387	3.5837	63.6359	3.56878	49.8985	79.4893	36.9952	38.2074
ES	Rainy	5.16444	8.76722	70.6791	4.79278	411	54.8921	344.182	65.012	61.9303	4.25815	44.104	0.869677	41.6313	30.6758	0.00168594	6.16636
ES	Dry	5.75167	8.26667	62.5233	6.17722	255	21.2606	31.5278	74.0787	85.2817	4.13554	47.6548	1.97646	50.7799	70.9309	51.0176	37.3296
ES	Dry	5.07611	8.15117	60.6456	5.37222	307	41.3333	53.65	63.6482	90.6699	4.10505	48.5379	0.655508	47.223	43.0091	24.585	26.5078
ES	Rainy	5.05889	7.65233	82.9594	6.45444	250	49.6256	43.6778	63.3822	113.941	4.41835	39.4645	4.01284	51.1594	34.9786	34.1656	35.8124
ES	Rainy	5.69778	8.21456	54.3561	4.67778	229	46.2172	43.5983	73.2467	87.7128	3.99556	51.7087	0.119587	52.841	38.0799	34.2553	22.5245
ES	Rainy	6.39444	8.255	209.222	8.12278	346	132.59	33.8194	84.0032	85.826	5.3434	12.6752	0.708013	44.9309	4.4235	47.3017	20.0048
ES	Rainy	4.29111	8.24333	61.0994	6.37889	484	52.8481	301.691	51.5278	86.3703	4.1125	48.3219	19.6175	38.4978	32.2791	0.00685209	11.9519
ES	Dry	4.47667	8.22544	48.2161	3.12167	286	32.78	47.2394	54.3927	87.2048	3.87569	55.1799	51.2509	48.581	53.2286	30.377	51.8712
IA	Rainy	5.47	8.3	72.4444	2.18	162	58.4686	46.2933	69.7298	83.7267	4.28282	43.3895	51.2509	59.4749	28.0596	31.3404	50.6394
IA	Dry	5.43667	8.28	13.9833	2.18	45	6.78	6.55333	69.2151	84.6597	2.63787	91.0274	51.2509	84.0254	101.76	116.318	81.7713
IA	Dry	5.51667	8.22	34.0467	2.18	43	4.58667	19.01	70.4503	87.4588	3.52773	65.2569	7.23346	84.8968	107.478	77.1119	56.1599
IA	Rainy	5.31667	8.13333	71.55	4.1	71	15.2933	13.4667	67.3623	91.5019	4.2704	43.7493	51.2509	75.2854	82.3051	92.5906	68.8806
IA	Rainy	5.59333	8.22933	17.27	2.18	55	7.94333	13.9567	71.6341	87.0234	2.84897	84.9138	1.76472	80.1794	98.8521	91.1054	48.0186
IA	Rainy	6.9	8.22667	79.8667	5.48333	86	52.5533	15.2133	91.809	87.1478	4.38036	40.5648	3.48289	71.6118	32.5171	87.4045	43.4945
IA	Rainy	4.15667	8.23333	32.2333	4.81667	279	36.3333	30.7067	49.4519	86.8368	3.473	66.8419	51.2509	49.0559	48.7172	52.4189	56.2849
IA	Dry	4.22333	8.222	26.9833	2.18	84	9.16	12.8167	50.4813	87.3655	3.29522	71.9904	51.2509	72.0628	95.8995	94.5981	70.6998
BC	Rainy	5.20667	8.35	67.03	2.18	169	27.0567	51.6933	65.6639	81.3941	4.20514	45.6391	11.6421	58.6641	61.3898	26.2248	42.688
BC	Dry	4.93333	8.49	23.1967	3.63333	35	17	9.33333	61.4437	74.863	3.14401	76.3695	51.2509	88.8421	78.8775	106.122	74.5106
BC	Dry	5.30333	8.13	14.13	2.18	35	23.4833	20.8867	67.1565	91.6574	2.6483	90.7252	51.2509	88.8421	67.1082	72.4812	74.246
BC	Rainy	5.23667	8.07367	28.9667	2.18	38	18.2133	31.32	66.1271	94.2854	3.36615	69.9364	51.2509	87.266	76.5279	51.3686	68.8158
BC	Rainy	5.73333	8.51333	22.79	2.18	40	12.9867	17.6133	73.7957	73.7745	3.12632	76.8817	10.6573	86.2829	87.1756	80.7491	59.2436
BC	Rainy	6.44	8.25	71.53	3.72	74	71.6267	36.4467	84.7066	86.0592	4.27012	43.7574	51.2509	74.4922	20.2141	43.3734	55.3327
BC	Rainy	4.45333	8.25667	55.7	2.18	159	22.7967	62.7	54.0325	85.7482	4.01998	51.0014	51.2509	59.8332	68.2666	18.2376	50.2774
BC	Dry	4.16	8.16333	26.2933	2.18	125	11.8533	10.63	49.5034	90.1023	3.26932	72.7406	51.2509	64.4444	89.6732	101.677	69.8887
NG	Rainy	4.76667	8.48	61.44	2.18	109	32.61	38.3733	58.8703	75.3295	4.11806	48.161	51.2509	67.0695	53.4546	40.7016	55.5069
NG	Dry	4.77667	8.45	31.51	2.18	39	20.2767	11.6667	59.0247	76.7291	3.4503	67.4992	51.2509	86.7681	72.6918	98.2571	71.2565
NG	Dry	5.23667	8.07367	18.7433	2.18	47	31.8633	22.1433	66.1271	94.2854	2.93084	82.5429	51.2509	83.192	54.4587	69.5369	70.6443
NG	Rainy	5.35667	8.11	30.7433	2.18	38	21.49	20.5033	67.9799	92.5904	3.42567	68.2125	51.2509	87.266	70.5264	73.4039	71.7878
NG	Rainy	5.52667	8.17267	18.37	2.18	47	15.5733	17.44	70.6047	89.6669	2.91072	83.1256	10.0589	83.192	81.7327	81.2123	59.8265
NG	Rainy	5.33	8.14667	73.5667	3.77667	96	67.6633	29.25	67.5682	90.8799	4.29819	42.9444	51.2509	69.5035	22.3129	55.0002	55.2095
NG	Rainy	6.41	8.20667	59.6	2.18	162	27.7	48.76	84.2434	88.0808	4.08766	49.0415	51.2509	59.4749	60.4133	28.8903	57.2668
NG	Dry	4.64333	8.19333	26.4733	2.18	111	18.41	14.45	56.9661	88.7028	3.27614	72.543	473.38	66.721	76.1537	89.6342	95.7136

## Sheet: mean
Site	Seasons	mean_ICAM	sd_ICAM	ICAM_X_SD
NG	Dry	79.2048	14.3003	79.2 ± 14.3
NG	Rainy	59.9195	6.88401	59.92 ± 6.88
BC	Dry	72.8818	2.59543	72.88 ± 2.6
BC	Rainy	55.2715	9.77903	55.27 ± 9.78
IA	Dry	69.5436	12.8448	69.54 ± 12.84
IA	Rainy	53.4636	9.78073	53.46 ± 9.78
ES	Dry	38.5695	12.7271	38.57 ± 12.73
ES	Rainy	19.292	11.292	19.29 ± 11.29
RM	Dry	42.5118	6.56122	42.51 ± 6.56
RM	Rainy	32.4789	23.2051	32.48 ± 23.21
PB	Dry	48.9221	7.57041	48.92 ± 7.57
PB	Rainy	37.7723	23.7011	37.77 ± 23.7

## Sheet: grafico ICAm 
SITIO	ICAM		Promedio
PB Lluvia	30.63	Inadecuada	28
PB Seco	52	Aceptable	40.96				ICAM
MZ Lluvia	19.76	Pesima	19
MZSeco	50.19	Aceptable	25.59			Area with disturbance	PB	L	38	Inadequate
ES Lluvia	12.01	Pesima	8.17					S	49	Inadequate
ES Seco	20.22	Pesima	15.22				RM	L	32	Inadequte
IA Lluvia	56.33	Aceptable	40.42					S	43	Inadequte
IA Seco	74.86	Adecuada	85.77				ES	L	19	Very poor
BC Lluvia	62.33	Aceptable	60.95					S	39	Inadequte
BC Seco	70.9	Adecuada	72.4			Protected Area	IA	L	53	Acceptable
NG Lluvia	64.41	Aceptable	67.79					S	70	Adequate
NG Seco	71.87	Adecuada	75				BC	L	55	Acceptable
								S	72	Adequate
							NG	L	60	Acceptable
								S	79	Adequate
									Adequate		Acceptable		Inadequate		Very poor

## Sheet: abreviaturas 
SITIO
PBNL22	Playa Blanca Noviembre lluvia 2022
PBDS22	Diciembre 2022 seco
PBMRS23	Marzo 2023 seco
PBMYL23	Mayo 2023 lluvia
PBJL23	julio 2023 lluvia
PBSL23	septiembre 2023 lluvia
PBNL23	novimebre 2023 lluvi
PBFS 24	febrero 2024 seco
MZNL22	Rio Mazanares Noviembre lluvia 2022
MZDS22	Diciembre 2022 seco
MZMRS23	Marzo 2023 seco
MZMYL23	Mayo 2023 lluvia
MZJL23	julio 2023 lluvia
MZSL23	septiembre 2023 lluvia
MZNL23	novimebre 2023 lluvi
MZFS24	febrero 2024 seco
ESNL22	Emisario Noviembre lluvia 2022
ESDS22	Diciembre 2022 seco
ESMRS23	Marzo 2023 seco
ESMYL23	Mayo 2023 lluvia
ESJL23	julio 2023 lluvia
ESSL23	septiembre 2023 lluvia
ESNL23	novimebre 2023 lluvi
ESFS24	febrero 2024 seco
IANL22	Isla Aguja Noviembre lluvia 2022
IADS22	Diciembre 2022 seco
IAMRS23	Marzo 2023 seco
IAMYL23	Mayo 2023 lluvia
IAJL23	julio 2023 lluvia
IASL23	septiembre 2023 lluvia
IANL23	novimebre 2023 lluvi
IAFS24	febrero 2024 seco
BCNL22	Bahia Concha Noviembre lluvia 2022
BCDS22	Diciembre 2022 seco
BCMRS23	Marzo 2023 seco
BCMYL23	Mayo 2023 lluvia
BCJL23	julio 2023 lluvia
BCSL23	septiembre 2023 lluvia
BCNL23	novimebre 2023 lluvi
BCFEBS24	febrero 2024 seco
NGNL22	Bahia Neguanje Noviembre lluvia 2022
NGDS22	Diciembre 2022 seco
NGMRS23	Marzo 2023 seco
NGMYL23	Mayo 2023 lluvia
NGJL23	julio 2023 lluvia
NGSL23	septiembre 2023 lluvia
NGNL23	novimebre 2023 lluvi
NGFS24	febrero 2024 seco
